# Supplementary material for: Independent component analysis reveals new and biologically significant structures in micro array data
Source: BMC Bioinformatics. 2006 Jun 8;7:290. doi: 10.1186/1471-2105-7-290 (PMC1557674; doi:10.1186/1471-2105-7-290)
Supplement: Additional File 1 — An excel file with all genes in each ICA component obtained for the AML data. [file 1471-2105-7-290-S1.xls]

## Sheet: Blad1
Supplementary Table 1. Genes assinged to the respective ICA componenets, C, in the AML data set.
C1	C2	C3	C4	C5	C6	C7	C8	C9	C10	C11	C12	C13	C14	C15	C16	C17	C18	C19	C20	C21	C22	C23	C24	C25	C26	C27	C28	C29	C30	C31	C32	C33	C34	C35	C36	C37	C38	C39	C40	C41	C42	C43	C44	C45	C46	C47	C48	C49	C50
genes with negarive loading
ARSD	ARHGAP18	ABCF1	AREG	ADSSL1	ABCB1	ABLIM1	DPYSL2	ADCY9	ABCA5	BCAR1	C13orf3	ACSL1	LDB2	ADCY9	ATP11B	ANLN	ABP1	ABCG1	ABCA1	ALOX5	ACVR2B	ADAM8	ARMCX1	8D6A	ADRB2	ADH1B	ADAM9	ARMCX1	ALPL	AF1Q	AHNAK	ALOX5	ABCF2	ABCF2	ANPEP	ABCA5	ALOX5	AMOTL1	APOA4	BST1	ADCY9	CSF2RB	ABCG1	C7orf6	ABCB1	BSPRY	BAG3	APBA2	ACVR2B
EFEMP2	DAPK1	ALAS1	CFHL1	ALOX5AP	ACCN2	BAALC	DST	ARL7	ARHGAP5	C9orf58	ERAF	ADAMTS1	PDE7A	ARSA	BPI	APOC1	APP	C9orf58	AEBP1	C3orf6	BZRAP1	ADCY9	BPI	AD031	AIM1	AGT	AFURS1	C3orf6	ANKRD28	ASAM	ANXA2	ANPEP	ABI2	BACE2	ARL4A	ADM	ARHGAP21	CST7	AQP1	C2	ANKFY1	MLF1	ADM	CCL3	BMPR1A	F2R	BTG3	ARL7	AOAH
FLJ10199	DHCR24	ANXA3	CYP4V2	ARF4L	ACTA2	BCAR3	KLF12	BIVM	CHST12	CACNB3	GOPC	ADD3		ASRGL1	C10orf10	AQP1	AQP1	EPC2	BMPR1A	C5orf18	CNTNAP1	ANPEP	C1QR1	AMOTL1	ANTXR1	ALCAM	AMPD2	CD200	C10orf33	BAI2	ANXA5	AREG	AQP1	BAG3	C3orf6	ARHGAP22	CCNA2	CYP26A1	BACE2	CSF1	C3orf6	NRXN2	AFAP	CPVL	C14orf128	KYNU	CCR7	CD4	AQP1
KIAA1240	FAM38B	BASP1	DKFZp434D0215	CACNA2D4	ADRBK2	C10orf38	KMO	C9orf140	CXX1	COL9A2	LOC222171	ANXA5		C10orf35	C6orf166	ASF1B	B7H3	FRMD4A	CD34	CAPN3	CRKL	BAPX1	CA10	APBA2	B7H3	ANXA5	AMY2B	FAM46A	C3orf6	BCAS1	C9orf21	ARHE	BMP1	C10orf35	CAV1	BASP1	F2R	F2R	C11orf9	DNAJC1	C9orf58	PRG2	ALAS2	DDX58	DPPA4	LOC137392	CLIC2	CD84	ARHGAP21
LARGE	FBXL2	BDKRB2	GLS	CDH2	AHR	C1orf21	MGC39584	CA10	FCER1A	DNAPTP6	LOC360030	ATXN1		DOCK6	CCR1	AURKB	BCAR3	GDA	CSF1	Cep70	EVI1	BCL11A	CAMK1	B4GALT1	BAI2	APCS	ANKRD28	FOS	CASP8	C1QTNF6	CAV1	BCAT1	C11orf9	CANT1	CKB	BTBD2	GATA2	FLJ12505	C9orf21	DOCK6	CD36		AZU1	EPSTI1	FCGR2A	RSNL2	CXX1	CDKN1C	ARSF
NKD2	FLJ21159	Beta4GalNAc-T4	HBG1	CGREF1	BST2	CCL28	MYO6	CALCRL	GAS2L3	DSC2	LTF	BCAR3		FCGR1A	CUZD1	BARD1	C10orf45	GJB1	DEXI	CORO2A	GPC4	C4A	CCR1	BCL2L11	BCAR3	APOC2	AP1G1	IGHG1	CD79B	CDW52	CD4	C1QA	C8orf13	CLECSF2	CLIPR-59	CASP1	GNLY	GABBR1	CCM2	DUSP6	CYP27A1		C14orf128	FLJ11000	FGF18	SCHIP1	DCHS1	COG8	ASGR2
NPTX2	FLJ42654	BEX1	MAPK8IP1	CRA	C10orf35	CD200	NF1	CDW92	GOLGIN-67	F13A1	PLXDC2	C1QR1		FLJ21159	GTF2H1	BIRC5	CKB	IL10RA	DKK1	DCHS1	HOXA4	C9orf58	CD14	Beta4GalNAc-T4	C10orf10	B4GALT1	APRIN	KIAA0582	CECR5	DEFA4	CD9	C1QG	C9orf58	COL6A1	CRIP2	DNMT3B	GUCY1A3	GFRA1	CD74	F12	DKFZP434C171		CA1	G1P2	KIAA1217		KLRB1	COL8A1	BEX2
PTPN14	GUCY1A3	BEX2	MGC50844	CSF1R	C10orf38	CD34	PRKCA	Cep70	GOPC	FAT	PREX1	C9orf47		FLJ31340	IFI30	BRCA2	CPVL	LGALS1	DPPA4	DNAJB5	LGALS2	COG8	CD36	C14orf128	CA2	C10orf82	ARF4	KYNU	CFHL1	EPS8L3	CRIP1	CAV1	Cep70	DTX3	EPB41L2	DPPA4	IL1RAP	GOPC	CLMN	GPATC2	FLJ10948		CCL3	GBP1	MT1G		LMO4	DOK2	BMP2K
PTPRH	INPP4B	BPI	PLEKHA5	CTSH	C1orf40	CD69	RUNX1	COG8	GUCY1A3	GABBR1		CCR1		HYOU1	LGALS9	BRIP1	CPXM	LOC92235	EGR1	EPHB4	LGALS3BP	CPVL	CEBPA	C21orf91	CD109	C14orf32	ARFGEF1	LOC92235	CNN3	FN1	CRIP2	CD34	COBLL1	ELAVL2	EPS8	FLJ11000	IRX3	MAP3K6	COLEC12	HBG1	FLJ12505		CCR7	GLS	MT2A		MAML2	FAT	C1QR1
SCHIP1	LDLR	C10orf45	PPM1H	FLJ10521	C20orf24	CDW52	SH2D4A	CPVL	HOXA4	IL1R1		CD14		ITGA7	PAK4	BRRN1	D2S448	NAV1	ELOVL2	ESPN	PCDH9	CXCR4	CPXM	C7orf25	CD200	C2	ARFGEF2	MKRN1	CPT1B	GBP2	CXX1	CD36	CTSW	FASN	FOXC1	FLJ12442	IRX5	MBNL1	DYSF	HOXA10	FLJ23467		CD34	HNF4A	MX1		NSE2	FCER2	CA2
SERPINB2	LOC285458	C19orf6	SLC41A1	GATA3	C22orf9	CLECSF2	TRERF1	CYLN2	IL1R1	IL1R2		CD200		KCNN2	PDE4DIP	BUB1B	DCHS1	PACAP	EVI1	EVI1	RYBP	DKFZP434B044	CSF1R	CDKN1C	CPLX2	CCL5	ARIH1	PHC2	CST6	GPR109A	EMP1	CD48	DAB2IP	FLJ21159	FSTL1	FLJ36674	KIAA1295	PALM2-AKAP2	FCER2	HOXA4	FLT3		CSTA	IFI27	UNC13B		PER3	FER1L3	CACNA2D4
SERPINF1	LTF	C9orf47	SNRP70	GDAP1	C5orf12	CLIPR-59		DDIT4	JUN	ITGB4		CD74		LOC143458	PRG2	C10orf3	DNAJB5	PPARGC1A	GDA	FLJ11127	S100A12	DKFZp761B107	CTSW	CSF1	CRHBP	CTSW	ARSF	PLCD1	CSTA	GPR56	EPS8	CD9	DNM1	IRS1	GABBR1	FLT3	KIAA1958	PLXNB3	FLJ11000	HSPC159	FOXO1A		DMN	IFIH1			RIMS3	FGF2	CALCRL
SH2D1A	MDFI	C9orf58	THBS1	GPC4	CAST	COBLL1		DKFZP434H132	KIAA1447	LTB4DH		CDW92		MTX3	PSG1	C13orf3	DPPA4	RDH13	GULP1	FLJ40629	SCHIP1	DNAJC1	CYP27A1	CSF2RB	DHRS3	DACH1	ASXL1	PSCD4	CYLD	GUCY1A3	GABBR1	CHES1	DPPA4	KIFC3	GOPC	GPR56	KLF12	PRKCZ	FLJ21127	IMP-2	GIMAP2		DPPA4	IFIT1			TPD52	GPATC2	CAPN3
TRH	MMP9	CA1		GPR109A	CD200	COL12A1		FAM38B	KIAA2002	MAP3K6		CHST2		NEO1	UACA	C15orf20	EGR1	SPRED2	KCNQ1OT1	GSTA4	SH3BGRL2	DTR	DEFA4	DHRS3	DKFZP434B044	DOCK6	ATP2C1	RASGRP4	CYorf15B	HLA-DQA1	GOPC	CMRF-35H	FLJ12505	LAPTM4B	GPR124	GPT2	RKHD3	TBC1D4	FLJ23091	INPP4B	IGF2R		FLJ12442	IFIT2			UBE2E3	HBG1	CD34
XIST	NRIP3	CAPN3		HBA2	CD36	CPXM		GPR56	NOV	ME1		CPVL		NOV	WBSCR14	C18orf24	EVC	STK32B	LOC285671	HLA-DOA	SIAT9	ECM1	DLX2	DNAJC1	DZIP1	ITGA9	AXOT	REC8L1	DOC-1R	KDELR3	H1F0	CSF1R	GNG12	LTK	ICAM1	HLA-DOA	SCAM-1		FXYD3	LOC149478	LOC162073		FXYD3	IRF1			UNC13B	ITGA7	CDH3
	PSPHL	CDCA2		HIST1H4H	CD4	CRA		HOXA10	PELI2	MID1		CSPG2		PALM2-AKAP2	ZBTB10	C20orf129	FCER2		LOC51334	HOMER2	SNCAIP	EMB	FCER1G	EPS8L2	EDG1	KYNU	BRAF	SCHIP1	DOK2	KIFC3	ITGA9	CTSL	GPR56	MAN2A1	LAMA3	HTPAP	TRUB1		GPR109A	MEIS1	NALP1		GATA2	IRF2				LGALS2	CDKN1C
	PTP4A3	CDW52		IGSF9	CD74	CRABP2		HOXA4	RICS	NEBL		CTSS		PLCG1	ZNF205	CA2	FLJ10374		MAPK8IP1	IL1R2		FCGR2A	FCN1	FCER1A	EPHB2	LOC51760	C1orf8	TPSB2	DPYSL2	KLP1	LGALS1	DAAM2	GPT2	MDK	LAMA4	IGSF4	UGT2B7		H19	MFAP2	PBX3		HBA2	IRF7				LILRB4	CEAL1
	SCN2A2	CEACAM1		IRS1	CDH3	CTDSPL		IGHG1	RIPX	NOV		CYBB		PSD3		CCNA2	FLJ14525		MICAL2	KLF12		FPR1	FCN2	FLJ36674	FLJ10901	LOC93081	C20orf108	TTC17	EPB41L1	LGALS3BP	LGALS3	DMN	HOXB2	NGFRAP1	MFAP2	INPPL1	USP53		HK2	MYL9	PEX6		HBB	ISGF3G				LTB	CFC1
	SELL	CGN		KIAA1598	CDKN1A	DFNB31		ITGAX	SESTD1	ORM2		DPYD		SCG2		CCNB2	FLJ22662		PCDH9	LMO4		GABARAPL1	FLJ10521	FZD6	FLJ14054	LPHN2	C20orf96	WDR42A	EVC	LOC55971	MGST1	FCGR3B	LOC152485	NKX3-1	MGC11242	JAM3			IER3	NOV	PJA1		HBG1	LAP3				LTK	CHST2
	SNCA	CLC		LILRB4	CDW52	DUSP6		KCNQ1OT1	SMARCA2	P2RY5		FCER2		SIPA1L2		CD36	GABRB3		PTPRH	LOC199675		GABRB3	FLJ22662	G2	FOXO1A	MEF2C	C2orf4		FAM26B	LOC91614	MRAS	FGL2	LOC339263	NOV	MGC14376	LOC285458			IGSF9	NRGN	SEC23IP		HTRA3	LOC123872				LY86	COL9A2
	SOS1	CORO2A		LOC51334	CLECSF2	DYRK3		KIAA0746	STK17B	PITPNC1		FLJ10521		TM4SF2		CDC2	GATA2		ROBO3	LOC55971		GALNT3	FPR1	GJA1	GNG11	MEIS1	C9orf47		FLJ23091	MAF	RPS6KL1	FKBP5	MAGI1	NPDC1	NOD27	LOC83690			IL1R1	PF4	SESTD1		HUCEP11	MSLN				MEIS1	CSF2RB
	SQLE	CST7		NOV	COL8A1	ERG		KIAA0992	SUPT3H	PRAME		FLJ14054				CDC25C	GDA		S100A8	LTF		GFRA3	G0S2	GOPC	GSTM2	MRC2	CA1		FNBP1L	NFIX	S100A10	FLJ11336	MAP1A	PNUTL1	PITPNC1	MARCKS			IL1RAP	PPBP	SSH2		ICAM1	MX1				MGAT3	CTSH
	STARD4	CSTA		NPTX2	COL9A2	F2RL1		LOC285671	TARP	SPINT1		FLJ20273				CDC6	IER3		S100A9	LY86		HOXB2	GALNAC4S-6ST	HLA-DOA	GSTM4	NCAM2	CA2		FOXC1	NNMT	STARD4	FLJ23469	MDK	PPBP	PLEKHA4	MINA			IL1RL1	PTGER2	TTLL3		IL1B	MX2				MYLK	CUZD1
	TCTE1L	DEFA1		P2RY5	CPVL	FHL1		LOC90557	TTC8	TSRC1		GABBR1				CDCA1	INPPL1		SLC12A7	MARCH-IX		HUCEP11	GATA2	HOXA10	HBG1	PDE3B	CCNL1		GABRE	NRP1	VIM	FMN	ME1	PRDM2	PRTFDC1	MST1			JAM3	SDPR	UNC13B		IL1RN	OAS1				PARP8	CYP2S1
	TMPRSS2	DEFA4		PAR1	CSF2RB	FLJ10116		LPHN2	ZNF358			GALNAC4S-6ST				CDCA2	KCNK6		THBD	MLF1		IER3	HK3	IL18RAP	HNF4A	RNASE2	CCNT2		HCMOGT-1	PACAP		GBP1	MMP2	PTRF	RAB34	OSBPL1A			KIAA1078	SLC2A5			KDELC1	OAS2				PBX3	DDHD1
	TPSB2	DLX2		PLGL	CXCL16	FLJ14054		LSP1				GSTM3				CDCA3	KCTD12		TPSB2	MRAS		JAG1	HLF	JARID2	IL1R2	SERPING1	CDC14A		HIC	PPIL1		GNLY	NGFRAP1	SMARCD2	SIAT9	PACAP			KIAA1295	SOCS3			LAMB3	PARP9				PLGL	DKFZP564K1964
		EMB		PRAP1	DAPK1	FLJ14213		LY86				HK3				CDCA5	KDELC1		UACA	NICAL		KIAA0476	HMOX1	KIAA0888	LAT	SOS1	CFHL1		INPP5D	PVALB		HMOX1	NKD2	SPINT2	SRC	PGCP			LOC90557				LOC285671	PLSCR1				PMP22	DLG3
		ETV5		RIS1	DAPP1	FOXO1A		MAP1A				HLF				CDCA7	LAPTM4B		UGT2B7	P2RY5		KIAA1609	HP	KIAA1447	LOC317671	TNFSF7	CHD1		IQGAP1	RARRES3		INPP4B	NPDC1	SPRY1	SULF1	RNASE2			MGMT				LOC339263	PML				PRICKLE1	DNAJC6
		FCN1		SNRPN	DEPDC6	GNAI1		MARCKS				HMOX1				CDCA8	LGALS3BP		ZNF521	PALM2-AKAP2		KRT17	ID2	KLF12	MGC16121	ZNF521	CHRFAM7A		KCNQ1OT1	RSNL2		KIAA0476	PMP22	SYNJ2	TCF7L2	ROBO3			MLLT4				LSP1	STAT1				SFMBT1	DNAPTP6
		FLJ10116		SPINT1	EML1	GPA33		MEIS1				IFI30				CDKN3	LOC285458			PARD3		LOC199675	IFI30	LMO4	MLLT4		CIR		KIAA0690	SDC2		LHFPL2	RICS	TBX3	TFR2	SH3BP3			MYO7A				MAPK8IP1	TAP1				SMAD7	DTX3
		FLJ12505		SUPT3H	ENTPD1	GPR124		MGLL				IGSF9				CDT1	LOC317671			PFKFB2		LOC338692	ITGAM	LOC152485	NPTX2		CLASP2		KIAA0999	SH2D1A		LOC317671	SDPR		TM4SF3	SLC22A15			NR6A1				MGC39584	TNFSF10				TNF	EPAS1
		FOXC1		TACSTD2	EPB41L2	GUCY1A3		MSI2				IL1B				CENPE	LOC440712			PLAU		LTK	KCNQ1OT1	LOC402778	NRGN		CROP		KIAA1449	SLC9A3R2		LPL	SERPING1		TMPRSS4	SLC40A1			RGS10				MYO6					TOX	EPB41L2
		GPR124		TCIRG1	EPHB3	GYPC		NDFIP1				ITGA9				CENPF	LOC91614			PLCG1		MFAP4	LILRA2	LSP1	OSBPL6		CSF3R		LOC150166	SLCO2A1		MGC17330	SLC22A3		TPSB2	SPINT2			SERPINB2				NKX3-1					WDFY3	ETV5
		GRN		TNFRSF17	EPSTI1	HOMER2		PBX3				IVNS1ABP				CHEK1	LOC92235			PMP22		MICAL-L2	LILRB2	MAGEA6	PHLDB1		CYLD		LOC387882	SPRY1		MGLL	SMO		TRUB1	SRC			TNFAIP6				P2RY5					ZAP70	FAM49A
		HBZ		ULBP2	ESR1	KIAA0476		PF4				KCNQ1OT1				CIT	LY86			PNUTL1		MTA3	LILRB3	MAGI1	PLGL		DDHD1		LOC400451	TCF8		MT2A	SPARC		UNC13B	TCF8			TREM1				PSPHL					ZNF558	FBLN2
		HK3		ZNF521	FABP7	KIT		PHC2				KCTD12				CKS2	MATK			RAB3IP		NALP1	LILRB4	MAP3K8	PMP22		DIAPH1		LOC91614	TRIP6		MYO7B	TARP		USP31	TM4SF13			TSRC1				SELENBP1						FCER1A
		HNF4A			FBLN2	LCN2		PLCB4				KLF4				CORT	MNDA			RNPC1		NOV	LOC150166	MARCKS	PRG2		DJ971N18.2		LSP1	VAMP5		OAS2	TM4SF1		ZC3HDC1	UBE2E3							SIAT10						FCER2
		HOXB2			FGL2	LOC440712		PLXNC1				KRT5				CTNNAL1	OAT			SEMA3F		PACAP	LRRK2	MGC39584	PSCD4		DNAJC1		MAP1A	ZAP70		PAPSS2	TMEM22		ZNF521	ZAP70							SPON1						FLJ11127
		HP			GABBR1	LOC92235		POPDC3				LGALS2				DHCR24	OSBPL10			SERPINF1		PARP8	MAFB	MGC50853	PTPRM		DNM1		ME1			PDK4	UNC13B										SPRED2						FLT3
		IER3			GCC2	LRP6		PP2135				LIG4				DKFZP434C245	PACSIN2			SLPI		PDE4B	MAGEA6	MGC57827	RBPMS		DNMBP		MGC3036			PF4	WBP5										SYNGR1						HLA-DQA2
		INHBA			GNG11	MAN1A1		PPBP				LILRB2				DKFZp762E1312	PER3			SMAD7		PDLIM3	MSP	MLLT2	SAP30		DOCK5		MGC35048			PPBP	ZNF521										TGFBI						HYPC
		KCNC1			GPA33	ME3		PRKCE				LILRB3				DLG7	PRAP1			SPINT2		PFKFB3	MT1F	MSI2	SMOX		DUSP5		MLF1			RAB7B											TNFAIP6						IL10RA
		LCN2			GSN	MGC16037		PTP4A3				LOC199675				E2F1	PRG2			SUPT3H		PLAUR	MT1H	MYO7B	SNX9		DYRK1A		MNDA			RARRES3											TPSB2						IL1B
		LTF			HLA-DMA	NBL1		RBPMS2				LRP1				ELOVL2	RANBP9			TMEPAI		PYGM	MT1K	NKD2	SYT12		EDG6		MRC2			RHBDL6																	IL1RL1
		LYZ			HLA-DPA1	NPDC1		RUNX3				LRRK2				EML1	RKHD3			TRH		RAB20	MT2A	NPR3	TACSTD2		EIF2AK3		MTA3			ROBO3																	INHBA
		MFAP2			HLA-DPB1	NPR3		SCAM-1				LY86				EMX2	SAMHD1			TRIB2		RAB34	NRGN	NUP210	TM4SF13		EIF5		MYST3			RSNL2																	IRX5
		MGLL			HLA-DQA1	NT5E		SCHIP1				LYZ				ESPL1	SLC12A7					RAFTLIN	NRP1	NY-REN-58	TP53INP1		ELF1		NELL1			SCHIP1																	ITGA4
		MKI67			HLA-DQA2	NXPH3		SCN2A2				MAFB				EXO1	SNAI1					RBPMS2	NUMB	OAS2	TSK		ELMO1		NF1			SDPR																	KLF4
		MMP9			HLA-DQB1	PALM2-AKAP2		SDPR				MAP3K6				FEN1	THBS1					RNPC1	PFC	ODC1	WISP1		ENTH		NPTX2			SERPING1																	KLRB1
		MNDA			HLA-DQB2	PAR1		SH2D1A				MAPK8IP1				FLJ23311	TNFSF7					ROBO3	pp9099	PDZRN3			EPC1		NRXN2			SLCO4A1																	KYNU
		MTAC2D1			HLA-DRB1	PDE4B		SH3BP5				MGC39633				FLJ25416	TNKS					RXRA	PRRG1	PLXNC1			EPHA5		P2RY5			SOS1																	LGALS2
		MYO7B			HLA-DRB5	PRKCH		SPON1				MNDA				FLJ40629	TSC					S100P	PSTPIP1	SELL			ERAF		PELI1			TCF4																	LMO4
		NCAM1			HLA-DRB6	RAB37		TENS1				MSP				GGH	WEE1					SCHIP1	PVT1	SH2D1A			ETV3		PLCB4			TCN2																	LOC317671
		NFIX			HMOX1	RBPMS		WBSCR5				MYO7B				GTSE1						SEMA3F	QPCT	SLA			F13A1		PPP3CA			TGFBI																	LY86
		NHLH2			HOMER2	RICS		ZNF358				P2RY5				H2AFX						SEMA4A	RASGRP4	SLC40A1			FBXL11		PTPN14			UBE2L6																	MAF
		NR6A1			HPS1	ROBO3		ZNF503				PARD3				HELLS						SERPING1	RIN2	SOX4			FLJ10996		RAB11FIP1			WARS																	MAGI1
		NRIP1			IER5	RPS6KA2						PDK4				HIST1H4C						SHB	S100A12	SULF1			FLJ11127		RBM14			ZAP70																	MAML2
		ORF1-FL49			IFI30	SELL						PHTF1				HMBS						SIGLECP3	S100A8	TSC			FLJ12604		SCAM-1																				ME1
		PDZK8			IL16	SLC2A5						PLXDC2				HMMR						SLC26A6	S100A9	WBSCR5			FLJ43663		SERPINH1																				MGAT3
		PNUTL1			IL1B	SPARC						RASSF4				HSPC150						SLC2A3	SLA				FLT3		SIAT10																				MGC72075
		PRKCZ			IL2RG	SPON1						RC3				IQGAP3						SMOX	SLC7A7				FNBP1		SIAT4C																				NRXN2
		PRTN3			ITGAL	SPRY1						RHBDL6				KIAA0101						SNAI1	SMARCD3				FOSB		SLC38A1																				P2RY5
		PSG1			KCNQ1OT1	STK32B						S100A10				KIAA1764						SNF1LK	STAT4				FOXP1		SOX4																				PKIB
		PTRF			KCTD12	STS-1						S100A12				KIF23						TCF4	STX11				FUS		SPRY2																				PON2
		RAD23A			KYNU	TM4SF2						S100A8				KIF4A						TGFB1I4	VNN2				GAB2		STK36																				PTPRM
		RER1			LAMB2	TMEM22						S100A9				KIFC1						TIMP2	ZNF521				GABBR1		TARP																				RHOBTB3
		RGS20			LGALS2	TOX						SERPINB2				LOC157570						TM4SF1					GBP2		TMPRSS4																				ROBO3
		RNASE2			LGALS3BP	TPM2						SGK				LOC200895						TOB1					GNAQ		TNFAIP6																				S100A8
		ROPN1L			LOC401022	TRAF5						SLA				LOC388962						TPM1					HIF1A		TOX																				SGK
		S100A12			LOC51760	TRH						SLC7A7				MAD2L1						TPM2					HIVEP1		TRA2A																				SLC41A1
		S100A8			LOC92235	ZNF521						STAT4				MASTL						TREM1					HRB		TST																				SORBS1
		S100A9			LY86							THBS1				MCM3											HSPD1		TWIST1																				SPRED2
		S100P			ME3							TncRNA				MELK											IL1RAP																						SUCLG2
		SCD			MEOX1							TNFRSF1B				MGAT3											IPLA2(GAMMA)																						TACSTD2
		SH2D1A			MGC50844							TTLL3				MGC5576											JARID2																						TEAD2
		SIPA1L2			MLF1											MKI67											JUND																						TFCP2L1
		SLPI			MSP											MLF1IP											KIAA0256																						TIAM1
		SPRR1A			NGFRAP1											MTB											KIAA0492																						TNFAIP6
		STAT4			NOV											MTHFD1											KIAA0999																						TOX
		STK32B			NPR3											MYBL2											KIAA1449																						TPM1
		TACSTD2			ODZ4											NEK2											KIAA1579																						TRIB2
		TARP			P2RY5											NUSAP1											LDLR																						UACA
		TCF2			PKIB											NY-REN-41											LOC115294																						WBP5
		TM4SF1			PRC1											OVOS2											LOC256021																						ZNF503
		TNFAIP6			PSCDBP											PCDH7											LOC284611
		TNFAIP8			PTPRN2											PCNA											LOC360030
		TRERF1			RAB31											Pfs2											LOC64744
		TSC			RGS10											PIGQ											LY86
		UGCG			ROBO3											PLK1											M96
		VANGL1			SEMA4A											POLE2											MAGI1
		ZNF451			SLC38A1											PRC1											MAN2A1
					SOX4											PRDX2											MAP1D
					SPINT2											PRIM1											MAP3K5
					TRH											PTTG1											MAP3K8
					VAV2											RAB31											MAPRE2
																RAD51											MARCH-VI
																RAD51AP1											MGC3020
																RAMP											MI-ER1
																RECQL4											MKLN1
																RNASEH2A											MLLT2
																RRM1											MSN
																RRM2											MSRA
																S100A12											MYCPBP
																SCN2A2											MYST4
																SGOL2											NCE2
																SIL											NDRG1
																SMC2L1											NDUFV2
																SPAG5											NFAT5
																TCF19											NFE2L2
																TFR2											NFKB1
																TK1											NFKB2
																TM4SF13											NFKBIA
																TNFRSF19											NOVA1
																TOP2A											NPEPPS
																TOPK											NT5C2
																TPX2											NUMB
																TROAP											OSBP
																TTK											PDE3B
																TUBG1											PELI1
																UBE2C											PF4
																UHRF1											PHACTR1
																WDR34											PICALM
																WHSC1											PITPNA
																ZNF367											PLAU
																ZWINT											PPP1CB
																											PPP2R5C
	Genes with positive loading																										PPP3CA
ALDH1A1	AMH	ADAMTS1	ADFP	ABCA5	ASB1	AD031	ADAM8	ALS2CL	APP	ARHGAP5	ALDH1A1	ADCY9	AREG	ADM	ABLIM1	ARL7	ACTR1B	ABCF2	ARHGAP5	ARHGAP22	ADM	B7H3	AREG	ARSA	APOBEC3B	ALOX5AP	ALS4	AFAP	ABCG1	ABCA7	ALDH1A1	ACP6	C1QR1	AKAP12	ADAMTS15	ADAMTS1	ABP1	ADM	ADA	ARHGAP5	ABCB1	BHLHB3	ADAM22	CACNA2D4	C9orf21	ATF3	CDW92	ADM	ACAA2
ARHE	BARX1	AREG	ADM	ALOX5	C20orf158	ALOX5	ANXA1	AMOTL1	BDNF	CCL2	ARSF	AEBP1	AZU1	ARHGAP5	AEBP1	ARSD	ADAM22	ARHGAP5	C1orf21	BMPR1A	BPI	C21orf91	ATF3	ARVCF	BACE2	ARL7	BACE2	AGT	ABHD2	AQP1	AMOTL2	AFAP	EVC	ANKFY1	CBLB	AGR2	AGT	APOBEC3B	APP	ARMCX1	ABCG1	CD79B	BF	DSIPI	CMAH	CA2	CHST12	AMOTL1	ANPEP
AZGP1	C1QA	ARHGAP5	AHSA1	ANPEP	CA2	ALOX5AP	COL6A1	ANXA1	C10orf38	CD8A	ASS	BMP4	CAV1	BAIAP2	ARHGAP21	CD5	ADAM8	BEX1	COG8	C1QA	C20orf24	CAMK1	Beta4GalNAc-T4	B7H3	BAG3	CD14	BCAS3	ANGPTL4	ADM	ARHGAP21	AQP1	AGA	FCER1A	APXL	CD34	ANTXR1	ANGPTL4	AQP1	ARHGAP5	CPVL	ABCG2		C10orf38	EDG1	COBLL1	DCHS1	CYLN2	ARMCX1	AXL
BEX1	CXCL12	C10orf35	ALAS1	ARSF	CHST12	APOC2	DUSP6	APP	CD14	CDH2	C1QA	C20orf112	CLIPR-59	BASP1	ARMCX1	CD8A	AKAP12	BEX2	DOC-1R	C20orf24	CLECSF2	CD36	DOCK6	C10orf38	CLMN	COG8	C12orf22	APOA1	AFURS1	CCL28	BHLHB3	AZGP1	FLJ21159	ARSF	CDR1	ARHGAP4	APOA1	CANP	BEX2	EFNB1	ADAMTS1		C2	EGR1	DNAJB5	DJ971N18.2	F2R	C10orf58	C9orf58
C11orf9	CXCL3	CMAH	ALKBH	ATP11B	CKLFSF4	APXL	EIF5A	ARID5B	CLIPR-59	CPVL	CD109	C20orf24	CXCL3	BCL2L11	ATP9A	EDG1	ANXA1	BPI	Ells1	C9orf58	DPYSL2	DEFA4	EML1	C13orf11	COL9A2	CYFIP2	C6orf139	COL4A2	AREG	CD36	CARD11	BAI2	FLJ30525	C10orf38	COG8	ARSF	BCAS3	CD200	C14orf128	EFNB2	ALDH1A2		CD9	NAB2	EMB	DSIPI	NPTX2	C14orf128	CLMN
CFHL1	EIF2B2	CUZD1	ARRDC3	ATXN1	EIF4E3	AQP3	F2R	BHLHB3	CRA	DHRS3	CPXM	CAV1	DDO	BIVM	B7H3	FCER2	ARHE	CCL2	FBLN2	CAP2	EMP1	DOCK6	FBLN2	C20orf100	DKFZp434D0215	DPYD	CASP8AP2	COL6A1	ARHGAP21	CLTCL1	FAT	C10orf38	KYNU	C5orf12	CST7	AZU1	BGN	CD34	C1orf21	FAM49A	ALPK2		CDC42EP2	PAR1	FHL1	EGR1	PRG2	C1orf21	CMRF-35H
CSF1	EML1	CYP4V2	BAG3	BZRAP1	FLJ12442	ATP6V0A1	FLJ14054	C10orf38	DIAPH1	DIAPH1	CUZD1	CDC42EP4	DJ971N18.2	C14orf128	CAV1	IL10RA	ASGR2	COLEC12	HOXB2	CCND2	IL1R1	DSC2	FCER1A	C9orf58	DKFZp547A023	HLA-DOA	CBLL1	DHRS2	ARMC8	CUZD1	GABRB3	C10orf45	PARP8	CALCRL	FLJ22761	B7-H4	BMP4	CDW52	C1QTNF6	FASN	AMBP		CDW52	SCG2	GATA3	FLJ14299	PVRL1	CLIC2	CTSD
CYorf15B	FAM49A	IRAK1BP1	C3AR1	C16orf5	FOXC1	BMPR1A	GPHN	CALR	EDG1	DLG7	DEFB1	CKB	DPPA4	C20orf24	CAV2	IL7R	BDKRB2	CPT1B	LTK	CLIPR-59	IL1RAP	DSG2	FGF18	CCL3	DPPA4	IRS1	CCR1	DPPA4	BDNF	CYP1B1	LOC152485	C14orf128	PLEKHC1	CD200	GABRE	BDKRB2	C11orf13	CLIPR-59	C22orf8	FLJ12505	AMOTL2		EPSTI1	UBE2E3	HOXA4	FOS	SCHIP1	CTSF	DEFA4
DDX3Y	FCER2	ME1	C6orf139	C17	GOLPH2	C1QA	HIST1H1C	CD8A	EIF5A	DPPA4	GATA2	CNN1	EGR1	CA2	CBS	ITK	BZRAP1	CPVL	MTX3	COL4A5	IL2RG	ENPP2	GDA	CD151	DSC2	LSP1	CD3G	ELF3	C11orf9	DHCR24	LOC400451	C14orf150		COBLL1	GCAT	BF	CD36	CYP27A1	C4A	FLJ12604	ANXA1		ESPN		HTRA3	FOSB	SELL	CXCL1	DNMT3B
DOK2	GLCE	NDFIP2	CACYBP	C20orf22	GOPC	C3AR1	HIST1H2AC	CDCA7	FLJ22662	EPS8	IGSF10	DLK1	FBXL2	CDKN1C	CD200	LY86	C16orf7	DPPA4	NPR3	CXCL3	LHFPL2	FASN	IMMP2L	CD9	EDG6	MAP1A	CENTG3	EPHA2	CCL2	DPYSL2	MFAP2	C7orf19		DKFZP434B044	GPC4	BHLHB3	COL12A1	FLJ22662	C5orf13	GNG2	ANXA3		FRMD4A		KIAA0476	GATA3	SORL1	CXCL3	DPH2L1
DSCR1	GPR124	NLGN2	CKS2	CD36	GPC4	CEBPA	HIST1H2AL	CLIPR-59	FOXO1A	IVNS1ABP	INPP5F	FREQ	HOMER2	CLIPR-59	CD3D	MYO7B	C1orf21	DSG2	REC8L1	FLJ14054	MAFB	FLJ14054	LOC92235	CDC42EP4	HK3	MARCKS	CLGN	FKBP10	CCR7	EPN2	NRXN2	CD200		EDG6	GPT2	C10orf35	CRA	G0S2	CBX6	GPT2	APXL		GATA3		MYO7A	IGSF9		DAB2IP	EIF5A
EIF1AY	HOXB2	PGBD2	CXCL1	CDKN1C	HRB	CECR1	HIST1H2AM	CRIP2	G0S2	KIFC3	KIAA0476	GPM6B	IL1R2	CMRF-35H	CD3E	PLEKHB1	CACNB3	F13A1	RICS	FLJ22662	MAPK8IP1	FLJ23091	MAPK8IP1	CDKN1A	KLF11	QPCT	CMRF-35H	ITGB4	CD109	FRMD4A	PLCB4	CD74		EPS8	IL1R1	C4A	CYP1B1	GNG11	CCL28	IL1R2	ARGBP2		GPR124		PTGER2	JUN		DCHS1	FABP1
FCN1	ID4	SLC12A7	CXCL3	CLC	HTRA3	CFHL1	HIST1H2BD	CST7	IFIT1	LOC152485	KLK6	HBE1	KRT17	CPVL	CD3G	PLGL	CCL20	FCER2	SCN2A2	GALNAC4S-6ST	MID1	GCNT1	MYO10	CDW52	MARCKS	RAB37	COL12A1	KLF9	CD14	HCST	PVRL1	CDCA7		ERAF	LAMC2	C7orf25	DKK1	KYNU	CD4	ITM2A	ASAM		HEG		SLC2A5	JUNB		DGAT2	FAD104
FLJ35429	IGH@	TRIP6	CYB5R2	CLMN	INHBA	COL4A5	HIST1H2BG	DAB2	IGSF4	RNASE2	MYST4	KCNN2	LAD1	CSF2RA	CD3Z	SPOCK2	CCL3	IGSF9	SERPINF1	GBAS	NRXN2	GPC4	PER3	CKMT1	PLOD2	SCG2	COTL1	KRT6B	CDKN1A	HTRA3	TOX	CDH3		EVC	LMO2	CANP	EIF5A	LAMB3	CD48	KIAA1217	Beta4GalNAc-T4		KIAA1764		TCF4	KLF4		DOCK6	FAT2
GABRB3	IGHG1	UCC1	DF	CMAH	LIN7A	CPVL	HIST1H2BJ	DDO	LAMB3	SELL	NOV	KLF10	LY86	CXCL16	CD8A	TGFBR3	CD109	LOC285458	TACSTD2	HLF	ODZ4	HEY1	SCN2B	CRIP2	RSNL2	SELL	COX11	KRT7	CDW52	KIAA1217		CHST2		FGL2	LOC92235	CDR1	ETV4	LHFPL2	CD84	NDFIP2	BHLHB3		LOC492304			KLF6		DPYSL3	GPM6B
GNG12	IGJ		DFNB31	CSF1	LOC150166	FLJ33996	HIST1H2BK	ERK8	LY6E	SIAT10	NPR3	MMP9	MMP9	DKFZp547A023	CD8B1	ZAP70	CD9	NGFRAP1	TM4SF1	HOXA10	PTPRK	KDELC1	SFRP1	CSDA	TOX		CTSL	LAD1	CLC	KLF12		CLIPR-59		FLJ10199	LTB4DH	CEBPA	FLJ22662	LOC92235	ChGn	NRP1	C17orf28		PARD3			MRC2		DSG2	LOC92235
GPR126	IGLC1		DNAJB1	CST7	LOC199675	FREQ	HIST1H3D	F11R	MSLN	SLC2A1	PIM1	MRC2	NCAM1	DTX4	CDH2		CDW52	PLCB4	TSC	HOXA4	SLC38A1	LIM	SNF1LK	CTDSPL	TUBB6		CX3CR1	MAGEA4	CPVL	LIN7A		COX11		FLT3	MAP1A	COPG2	GPR35	LRRK2	CSTA	PALM2-AKAP2	C3orf14		PPFIBP1			RHOB		DTX3	MAGEA9
IGSF9	IGLL1		ELAVL2	CTDSPL	LOC55971	GPRASP1	HIST1H4H	FGFR1	NDFIP2	SNRPN	SDPR	PLEKHF2	P2RY5	EFNB1	CDKN1C		CHD7	SULF1	WDFY3	HOXB2	ULBP2	MAML2	WDR42A	DHCR24			DDIT4	MT2A	CSF1	LOC286073		CPSF1		FNBP1L	NKG7	CPXM	HEY1	LTB4DH	DPPA4	PLEKHA5	CALCRL		SLC41A1			SNAI1		ELOVL7	MDK
MAPK8IP1	IMP-1		FBXL14	CTSF	LTBP1	HNMT	HIST2H2AA	FLJ11127	NT5E	SOS1	SLC40A1	PPBP	PLEKHA4	EPS8	COL1A2		CLDN12	TACSTD1		HOXB5		MDFI		DLG7			DKFZp547A023	RGS16	CSF2RB	LTK		CSTF3		GCNT3	PDE3B	CRIP1	IGF2R	ME1	DSG2	SCN2A2	CCL2		TEAD4			TNFAIP3		EPN2	PAX8
PER3	IRF8		FKBP4	CTSL	MAP4K4	HSPA4L	HIST2H2BE	GNG2	SERPINF1	SPRY1	TARP	PSCD4	PRG2	EVI1	CTSH		COBLL1			HOXB7		NBL1		DOCK6			DLG3	SERPINH1	CTDSPL	MGC39325		DYRK3		HLA-DQA1	PER3	CRYAB	L1CAM	MMP9	EIF5A	SERPINB2	CCNA2		TENS1			TRIB1		EPSTI1	RAB7B
PPBP	LILRB4		GPR109A	CTSW	MATK	IGF1R	HIST3H2A	GPRASP1	SUCLG2	TCF8	TCF4	RAB34	PRKAA1	F12	D2S448		CTGF			HTATIP		NCOA5		DPYSL3			DNAJB5	SOX13	CXCL1	MGC39584		ELOVL7		IGSF1	PSG1	CYP24A1	LOC285705	NR0B2	ERK8	TACSTD1	CD59		TMEPAI			UNC13B		F2RL1	SORL1
PRTN3	LOC339263		HIG2	DKFZp761B107	MGC14376	IGF2R	LTK	IGF1R	TM4SF1	TM4SF1	TNFRSF19	RDH13	PRTN3	FCER1A	DLK1		DSCR1L1			IMP-2		NFKB1		EGR1			DPYSL4	TACSTD2	CXCL3	MICAL2		EPHB3		LOC91614	RAB31	CYP2S1	LOC92235	ORM2	FLJ10521		CFC1		TNFSF7			ZNF503		FLJ11000	SPRR1A
RPS4Y1	MICAL-L2		HMGCS1	DLK1	MGC39584	IL12A	MGC33692	IGLL1				RKHD2	PVT1	FCER1G	F2R		DSP			IRX3		NUDT14		EPB41L2			EGR1	TMC4	CXX1	MRAS		EPS8L2		MFAP4	ROPN1L	DDX3Y	MAGEA4	PBX3	GABBR1		CGN		TPM1					FLJ31340	SV2B
SDPR	MINPP1		HMOX1	EFEMP2	MNDA	IRX3	MLF1	ITM2A				SLC38A1	RNASE2	FPR1	FLJ38736		DST			ITK		PDE4DIP		EVA1			ELF3		CYFIP2	NUCB2		ERF		NEBL	SCN2A2	DEPDC6	MAGEA9	PVALB	GEFT		CHST12		TPST1					FOXO1A	TOPK
SERPING1	MYO10		HSPA1L	ELOVL2	MT1X	IRX5	NRXN2	KRT17				SLC41A1	S100A12	FRMD4B	FXYD3		EGFR			LAMB2		PER3		FAM26B			FAT		CYP1B1	PELI2		FBXO22		PLEKHC1	SLA	DOK2	MYO7A	RARRES2	GNG2		CHST3		VANGL1					FSCN1	TSK
SLC2A5	NBL1		HSPA8	EVI2A	NKX3-1	JAG1	TK2	LEF1				SPRED2	S100A9	IFI30	GATA3		ELOVL2			LIFR		PPM1H		FCGR1A			FLJ11848		DDIT4	PFC		FLJ11848		PSPHL	TACSTD2	DPYSL3	PLXNB3	S100A12	GOPC		CLC		ZNF521					GBP1	TSRC1
STARD4	NCF1		HSPD1	FLJ12442	ORM2	KIAA0746	ZC3HDC5	LHFPL2				SUSD3	S100P	IL1R1	GNG2		FCN2			LOC143458		PTGER2		FGFR1			FLJ35036		DTR	POPDC3		FLJ12505		PYGM		DZIP1	PSPHL	TNF	GPC4		CNN1							GJB1
TPSB2	PCDH1		IER5	FLJ14054	PACAP	KIAA1363		LIN7A				SYNGR1	SERPINB2	IL1R2	GNLY		FGL1			LOC83690		RICS		FLOT1			GNPDA1		DTX4	PTPRD		FLJ20171		RANBP9		ELOVL2	TFF3	TOX	HIST1H4C		COBLL1							GLCCI1
	PHC2		INHBA	FLJ14213	PKM2	LAPTM4B		LOC199675				TMEPAI	SH2D1A	ITGA9	GPHN		FHL2			MAML2		SDPR		GADD45B			HSPC111		EDG1	RICS		GABRB3		SERPINA12		EMP1	TMC4	VNN2	HNRPLL		CRABP2							GPHN
	PKIB		JUN	GABRB3	PLGL	LIN7A		MGC16121				TNFRSF12A	TFR2	ITGAX	IL7R		FLJ31340			MEIS1		SEC23IP		GALNT5			HSPC150		EGR2	TRIM31		GATA4		SIAT10		EMP3	TNF		ITGA6		CSF1							H1F0
	PLEKHC1		MAGI1	GABRE	PRICKLE1	LOC283663		MGST1				UGCG	TIAM1	KCNC1	IRX3		GABBR1			MGC35048		SPINK1		GIT1			IRS1		EIF4E3	VNN2		GGH		SNCAIP		EPB41L4B	TNFSF7		KIAA0355		CTSE							HP
	PPFIA3		MRPL18	GATA2	RAB3IP	LOC339263		MICAL-L2				WDFY3		KIAA1598	IRX5		GABRE			NEBL		TIAM1		GPC4			ITIH2		ELOVL7	WBSCR5		GJB1		TFPI		ERG			KIAA0888		CXADR							HTRA3
	PSMF1		MRPS6	GRTP1	RC3	MGC35048		MMP2						LGALS2	KIAA1217		GBP1			NFIX		TNFSF7		GPR109A			KIAA0853		EML4			HIG2		TRH		EVC			KLF12		CXCL16							IGF1R
	SDCBP		NAALAD2	IL13RA2	S100P	MMP9		MPO						LSP1	KLF12		GNG11			NPR3		TNIK		GPRC5B			KIAA1698		EPS8			HMX1		UBE2E2		FABP1			LGALS2		CYP26A1							INSIG2
	SLC15A2		NBL1	KIT	SLC22A15	PBX3		PDZK8						MCAM	LCK		GPR126			NPTX2				HLA-DQA1			LACTB2		ESPN			HOMER2		WDFY3		FLJ12604			LOC360030		DKFZp761B128							ITPR3
	SOCS3		PRG2	LGALS3BP	SLC26A2	PLXDC2		RASSF4						MEIS1	LDOC1		GPR56			PBX3				HOXB2			LASP1		ETV3			HSPA4L				FLJ22761			LOC400451		DNAJB5							KIAA0888
	STOM		RHOB	LHFPL2	SPRY2	RC3		RHOB						MGAT3	LOC222171		GPRC5B			PF4				HSD3B7			LIMK1		FAM38B			HTPAP				GABRB3			LOC83690		DNAPTP6							LIN7A
	TNFSF10		ROBO3	LOXL1	SYNJ2	SCARA3		RHOBTB3						MGC11324	LTK		IGHG1			PLGL				IER3			LOC157567		FAP			IGSF9				GATA2			LTBP1		DSG2							LOC402778
	TRPM2		S100A12	LY86	TARP	SLC40A1		S100P						NPDC1	MAL		IL13RA2			PLXDC2				IER5			MAGEA6		FLJ10374			IMP-1				GDA			MEIS1		ENPP1							LRP6
	VAMP5		SERPINH1	MGC16121	THBD	SLPI		SERPING1						ODZ4	MAP1A		IL7R			PPBP				IRX5			MAT2B		FLJ14299			INPPL1				GEFT			MMP9		EPHA2							MAN1A1
	VCAM1		SNAI1	MGC39584	TPST1	SUCLG2		SPRY1						PHACTR1	ME1		IMP-1			PPFIBP1				ITM2C			MCM5		FRMD4A			IRAK1BP1				GPC4			MYST4		ERK8							MGST1
			SRD5A1	MGMT	TRIB2	TNFRSF19		SRP46						PIK3R5	MTAC2D1		ITM2A			RSNL2				JUN			MGC2574		FTH1			KIAA1573				GULP1			NEO1		ESPN							NLGN2
				MGST1	USP20	TWIST1		STK32B						PLXDC2	MTX3		JUN			SARDH				JUNB			MRPL35		FUCA1			KIAA1958				GYPC			NRGN		EXTL1							PAWR
				MRC2	VANGL1	UGCGL2		TCRIM						PRC1	MYO6		KIAA0650			SCHIP1				KDELR3			NCOA5		G0S2			LOC492304				HEG			NSE2		FBXO2							PBX1
				MST1				TRH						PSTPIP1	NBL1		KIAA0746			SCML1				KIAA1295			OAS2		GAS2L3			LPXN				HLA-DQA2			PAR1		FN1							PDZRN3
				NPR3				UGT2B7						PTGS2	NDFIP2		KIAA1576			SDC3				KIAA1576			PGBD2		GOLPH2			MAGEA9				IL13RA2			PAWR		FREQ							RAB34
				NRGN				ZAP70						PTPRM	NPTX2		KLF6			SERPINB2				KIAA1598			PITPNC1		HIVEP1			MAL2				IRS1			PSPHL		FST							RBPMS
				NT5M										PTRF	PF4		KYNU			SERPING1				KIFC3			PTPN14		HLA-DOA			MATP				ITGB6			PVRL1		FUT3							RSNL2
				PML										QPCT	PLCG1		LEF1			SFXN1				LAMB2			PYM		HLF			MFAP2				KITLG			PVRL2		GATA4							SERPING1
				PRG2										RAB31	PPBP		LMO7			SMARCD3				LOC92162			RAB8A		HOXA4			MGC11242				LIFR			SDPR		GCLM							SH3BGRL2
				RAB32										RANBP9	SERPINE2		LOC83690			TM4SF10				LTB4DH			RAG1		HRASLS3			MGC3036				LOC285671			SELL		GCNT3							SH3MD1
				RAB7B										SDPR	SH3BP5		LPHN2			TMEM22				MCTP1			RDH13		IER3			NALP2				LOC92162			SLC40A1		GEFT							TACSTD2
				RAG1										SH3BP5	SIPA1L2		LTBP2			TPD52				MGC14376			RHOBTB3		IL1B			NBL1				LOC92235			SNRPN		GLI3							TNFAIP6
				RBPMS2										SLC38A1	SORL1		MAGEA11			TPM1				MGST1			RKHD3		INSIG1			NR6A1				LOC92689			SNX9		GNG12							TRIP6
				RXRA										SLC9A2	SPINT2		MAGEA2			TRAF5				MMP2			SEC23IP		ITGA7			PARD3				LRP6			STARD4		HCFC1
				SERPINF1										SPRY2	TBC1D4		MAGEF1			UACA				MNDA			SH3BP3		ITPKA			PEX6				LTBP2			TNFRSF19		HTRA3
				SERPING1										TCF8	TM4SF13		MEIS1			VMP1				MS4A7			SPON1		KIAA0888			PLEKHC1				MATK			TPD52		IFITM1
				SH2D1A										TPM2	TNFRSF19		NFIB			WBP5				MT1E			SUV39H2		LAPTM4B			PPL				MUC13			WBSCR14		INHBA
				SLC2A4RG											TWIST1		PBX1							MT1G			TRUB1		LIG4			PXMP4				NBL1			ZNF521		INHBB
				SLC40A1											VANGL1		PBX3							MT1H			TULP3		LIPA			RRAS2				NFATC1					ITGB5
				SLC9A3R2													PCDHGC3							NALP1			WDR40A		LOC152485			SCARA3				NFIB					ITGB8
				STK32B													PKIB							NALP2					LOC199675			SERPINB2				NPTX2					ITIH2
				STXBP6													PLCB4							NAV1					LOC402778			SIAT4C				NR2F2					KIAA0476
				T1A-2													PLCD1							NCAM1					LPL			SLC25A22				NR4A1					KIAA1543
				TM7SF3													PRSS12							NKX3-1					LRP6			SMARCA1				P2RY1					KIBRA
				TPST2													PVALB							NOV					MAFB			SNTA1				PJA1					KLF12
				TRH													RAB37							NRGN					MARCKS			SOX4				PLCB2					LAMC2
				TSC													ROBO3							NRP1					MGC35521			STAT4				PLCB4					LOC285671
				WNT5B													SDC2							ORF1-FL49					MRAS			SUV39H2				POP1					LOC51066
				XK													SERPING1							P2RY5					MTAC2D1			TEAD1				PPARGC1A					LOC55971
																	SH2D1A							PDXK					MYC			TGFB2				PPM1E					LOXL1
																	SLPI							PEG10					MYLK			TRPA1				PRTFDC1					LRP5
																	SNCA							PHACS					NKD2			TWIST1				PSD3					LYZ
																	SPINK1							PKIB					NKX3-1			WBP5				PTPN14					MAGEA11
																	SPOCK							PLOD3					NOTCH1			ZNF503				PTPRH					MAGEA2
																	SRPX							PLS3					NR4A1							RAB7B					MAGI1
																	TACSTD2							POPDC3					NR4A2							RAG1					MGC29671
																	TGFB1I4							PTPN14					ORM2							RIN3					MID1
																	TM4SF3							PVALB					PARP8							RPS4Y1					MMP16
																	TMPRSS4							RAB34					PHLDA2							S100A10					NEO1
																	TNFAIP3							RHOC					PLEK2							SARDH					NOTCH3
																	TTLL3							SAH					PLEKHA1							SH3BGRL2					PDGFRL
																	UXS1							SCAM-1					PRKCH							SNCAIP					PEG3
																	VMP1							SCN2A2					RDH10							SPRR1B					PPAP2B
																	YAP1							SELENBP1					RGL1							SPRY2					PPBP
																	ZAP70							SFTPB					RGS16							STK32C					PPM1E
																	ZD52F10							SIAT10					RICS							TM4SF10					PTGES
																	ZNF219							SLC2A3					RIS1							TM4SF7					PTPRK
																	ZNF468							SLCO2A1					RNPC1							TPSB2					PVR
																								SNAI1					SAMSN1							TSC					PVRL3
																								SPRED2					SCD							UCC1					RBP1
																								TACSTD1					SCML1							UGT2B7					RGC32
																								TACSTD2					SEMA3F							WNT5B					RTKN
																								TMPRSS2					SERPINA12												RUNX3
																								TNF					SERPINB2												SCD
																								TNFAIP8					SFTPB												SFRP1
																								TNFRSF10D					SGK												SLCO2A1
																								TNFRSF19					SKIL												SLCO4A1
																								TOM1L1					SLC39A8												SNAI2
																								TRIM31					SLCO4A1												SOD3
																								ULBP2					SNF1LK												SPRR1A
																								WWTR1					SOCS3												SPRY2
																								ZAK					SPRR3												SRP46
																													SPRY1												ST5
																													STARD4												STC2
																													SYT12												TEAD2
																													TACSTD1												TEAD3
																													TBC1D16												TFCP2L1
																													TGFB1												TFF1
																													THBD												TGFB2
																													THBS1												TM4SF10
																													TPST1												TMPRSS4
																													TRPC1												TNFRSF11B
																													UBE2E3												UGT2B4
																													UBR1												UGT2B7
																													UGT2B7												WBSCR14
																													ULBP2												WEE1
																													VDR												ZNF205
																													ZNF331
[truncated: 8 more columns]
