# Supplementary material for: Independent component analysis reveals new and biologically significant structures in micro array data
Source: BMC Bioinformatics. 2006 Jun 8;7:290. doi: 10.1186/1471-2105-7-290 (PMC1557674; doi:10.1186/1471-2105-7-290)
Supplement: Additional File 2 — An excel file with all genes in each ICA component obtained for the time series data. [file 1471-2105-7-290-S2.xls]

## Sheet: Blad1
Supplementary Table 2. Genes assinged to the respective ICA componenets, C, in the serum response data set.
C1	C2	C3	C4	C5	C6	C7	C8	C9	C10	C11	C13	C14	C15	C16
Genes with negtive loading
SCN1A	g100202	g223563	g100202	g309259	g104508	g221662	g114617	ANGPTL4	g221662	g306938	g98639	g100202	g99502	C9orf26
	g115735	g306868	g107358	g311204	g225710	g223416	g118589	BDKRB1	B4GALT1	CMAH	g311575	g226475	g103471	IL13RA2
	g223393	g311934	g115419	g312751	CLDN1	CPB2	g223416	DTR	CORO2B	PH-4	FABP3	ALDH1A1	g115419	MTSS1
	g306938	FLJ20364	g225710	g317150	COMP	LIM2	g223913	GPLD1	DKFZP586A0522		N2N	AREG	g224413	SERPINB2
	g307193	FLJ23186	g313085	ALDH1A1	RALBP1	LOC157570	g307193	HAS2	H2AFV		SCD	COMP	g247774	TFPI2
	g311204	GNGT1	g317639	CDH11		POU2AF1	g320058	KCNK3	LRDD			CXorf45	g307847
	g317150	ITGA2	ANUBL1	CMAH		SPAG5	AREG	PTGS2	MAN2A2			DGKI	g309259
	ARRDC3	KCNMB4	ARID3B	FLJ14054			C9orf26	RGS4	NAV3			DIO2	g320058
	C14orf106	KIAA1754	BRDT	LOC285888			DBC1	SPRY2	NELL2			ENPP1	ANUBL1
	CBLB	LOC168850	C4BPB	MLSTD2			GFPT2		NUPL1			IGFBP3	C4BPB
	LRDD	MGC33382	CXCL1	NYD-SP18			PDCD4		SECISBP2			SLC16A6	CDH11
	LY9	PPIF	DKFZP586A0522	SLC38A2			PIM1		ShrmL			TPX2	CSF2
	NELL2	SLC19A2	ELN				STC1		TLE3			TSPAN-2	DIO2
	PCDHA6	SLC35F3	FABP3				TM4SF1					TUBE1	DKFZP434I0714
	RUNX2	USP15	FALZ									YPEL2	DUSP6
	STS		FLJ39575										GPLD1
	XCL1		H2AFV										HAS2
			HS3ST4										HMGA2
			ITSN1										PITX2
			KIF1B										TNFAIP3
			LOC284408										ZNF564
			MAL2
			MAN2A2
			MRPS15
			MTA3
			SECISBP2
			SLC16A6
			STS
			ZCCHC11
Genes with positive loading
C14orf106	g222183	g98639	g108510	g100202	g307193	g104508	g100202	g185291	g103471	g115419	g119139	g161194	g99209	DKFZP586A0522
ITSN1	g247774	g108510	g223913	g103471	g310941	g111402	g116822	TXNIP	g224413	C4BPB	g119737	CENPJ	g100589
KCNMB4	g310941	g309623	g311575	g114617	g313085	g114617	g312751		BARD1		g317711	FADS2	g112475
LOC114926	g311150	g311150	ALDH1A1	g221662	ANGPTL4	g223913	g315026		CLC		ANLN	HMGCR	g115557
PCDHA6	CCNF	CDCA2	CCL2	g223416	AREG	g309259	g318766		CXCL1		ATAD2	OPCML	g223170
RAPGEF6	CMAH	EGR1	CD53	g306938	ARID5B	BMP2	ADAMTS1		DBC1		AURKB	SCD	g306868
SHANK2	DKFZP434I0714	ID2	COLEC12	g311150	BRDT	CLC	B4GALT1		EXO1		BARD1	ZNF367	AFURS1
	LOC285888	IL6	TGM2	BRDT	DCC1	DCT	CANP		ID2		BEX1		ANGPTL4
	MYO9B	KIAA0992		C14orf106	GPR126	EGR1	COLEC12		ITSN1		BUB1		AREG
	PIM1	LOC157570		C18orf9	HK1	FOS	FABP3		MECP2		C20orf129		ARID3B
	ZSWIM1	MGC15716		DKFZp434P055	KIF1B	ID3	H2AFV		N2N		CCNA2		AXUD1
		NR4A1		ENPP1	LAIR2	IER2	HMGCS1		NR1D2		CCNB2		BHLHB2
		PARP14		FLJ13910	LAMB1	JUNB	KCNN2		PTGS2		CCNF		C14orf43
				KIAA1754	LIM2	KIT	LIM2		SCN1A		CDC2		CPB2
				MAL2	LOC152519	NR4A1	MGC33382		TCF7L2		CDC6		CTGF
				POU2AF1	LOC283624	PPIF	MMP16		TUFT1		CDCA1		DCT
				RASSF4	MGC33382	PSMD11	RFC3				CDCA2		DUSP5
				SECISBP2	Pfs2	RGS4					CDCA3		EGR1
				SLC16A6	SCN1A	USP15					CDCA5		EGR2
				XCL1		ZFP36					CDCA8		EGR3
				ZSWIM1		ZSWIM1					CDKN3		FLJ23231
											CENPA		GADD45B
											CENPF		GATA2
											CENPJ		ID3
											CKAP2		ID4
											DDA3		IER2
											DEPDC1		JUNB
											DKFZp762E1312		KIAA1754
											DLG7		KIF1B
											ELN		LOC92162
											EXO1		LRRC14
											EXOSC9		MAN2A2
											FLJ10858		MGC4083
											FLJ11029		MHC2TA
											FLJ25416		NFKBIZ
											FLJ40629		NR4A1
											FOXM1		NYD-SP18
											GAJ		POU2AF1
											GAS2L3		PTD004
											GTSE1		RALBP1
											HMMR		SERTAD1
											KIAA0101		SLC16A6
											KIAA1524		SLC19A2
											KIF11		SMAD7
											KIF23		SNAI1
											LMNB1		SOCS3
											LOC157570		TCEB3
											MCM5		TIEG
											MELK		VGLL4
											MGC15716		ZCCHC11
											MGC57827
											MHC2TA
											MLF1IP
											MPHOSPH1
											MYBL1
											NEK2
											NIPA
											NUSAP1
											PLK1
											POLQ
											PTTG1
											RAMP
											RFC3
											RNASEH2A
											RRM2
											SERPINB7
											SGOL2
											SPAG5
											STMN1
											TACC3
											TCF19
											THAP10
											TK1
											TOP2A
											TOPK
											TPX2
											TRIP13
											TSN
											TTK
											UBE2C
											ZNF367
