# Supplementary material for: Independent component analysis reveals new and biologically significant structures in micro array data
Source: BMC Bioinformatics. 2006 Jun 8;7:290. doi: 10.1186/1471-2105-7-290 (PMC1557674; doi:10.1186/1471-2105-7-290)
Supplement: Additional File 3 — An excel file with all genes in each ICA component obtained for the HNSCC data. [file 1471-2105-7-290-S3.xls]

## Sheet: Blad1
Supplementary Table 3. Genes assinged to the respective ICA componenets, C, in the HNSCC data set.
C1	C2	C4	C5	C6	C7	C8	C9	C10	C11	C12	C13	C14	C15	C16	C17	C18	C19	C20	C21	C22	C23	C24	C25	C26	C27	C28	C29	C30	C31	C32	C33	C34	C35
Genes with negtive loading
AAB82088	AAA52056	AAA36158	L18877	AA448684	AAC40082	AA374991	AA281524	AAA21655	AAA91777	AA448684	AAB54087	AA251616	AAB23825	AA311658	AA913909	AA431300	AA436684	AA235343	AAB17378	AAA81368	AA235343	AB060821	AB037730	AAA48994	AA235343	AF052684	AA700158	AA311658	U10694	AA235343	AA946800	AAH08353	AA625191
AAC98089	AAB16964	AAA39406	U10687	AAA48994	AF161886	AA700158	AA523974	AAA30426	AAB16964	AA703344	AAB82088	AA884041	AAH02218	AA625191	AA977114	AA700158	AAA48994	AAA48994	AAB54087	AAB23825	AA448684	AF053630	AB070098	AAD17343	AAA39406	AF290422	AA889832	AA700158	BAIAP2	AAA81368	AAA21655	AB019441	AAA48994
AAD39392	AAC40082	AB018269	U10694	AAC68695	AI676236	AA918616	AB005526	AAA39406	AAB82088	AAC61520	AAC59868	AA946800	AAH04607	AA884041	AAA21655	AAA28530	AAD39392	AF217403	AAC25487	AAC02758	AB044947	AF263547	AC004969	AAF03128	AB044947	AJ005585	AAA48994	AAC83350	CROT	AAC68695	AAH04607	AI682718	AAA63911
AAK60925	AAF82727	AF077345	ADAMTS3	AF055378	AJ005585	AAA35551	AB055289	AAA48994	AAC78836	AAF78208	AAF51761	AAA35920	AB054881	AAA65084	AAB02775	AAA58432	AAK00222	AF217977	AAF63502	AAC68695	AB070211	AI568487	AF005896	AB037725	AB070211	HTATIP2	AAA99177	AAF62897	GAS8	AAH08353	AB056397	AK025474	AAB54234
AB044947	AAH02683	AF191687	ADH7	AF061809	BE350898	AAC02758	AB058719	AAA63911	AAH02683	AB000381	AAG00570	AAA58432	AB056397	AAC69888	AAB23825	AAA65084	AB045011	AI676236	AB012174	AAD22981	AF010400	AV740554	AF161886	AB058719	AC004969	KIAA0934	AAB32671	AAK00222	LRCH4	AAK00222	AF029081	AL163285	AAC16031
AB060821	AB055289	AF260405	CLCA4	AF094481	CAA26743	AAC61520	AB060844	AAB82088	AB009815	AB056397	AAG17167	AAA65084	AF094517	AAC69892	AAB88700	AAA69899	AF113140	AL137737	AF053630	AAF62897	AJ000742	AW772531	AI524284	AF053630	AI885899	MMP12	AAH06118	AAK29070		AB037730	AF061809	AP001209	AAF51192
AC004783	AF070628	AF349466	COL11A1	AF372214	CAC51316	AAD21038	AF016004	AAC51200	AB038163	AB062931	AAH03296	AAB54087	AF218313	AAH03314	AAC42086	AAC25584	AF135026	AP001719	AF084941	AAH02317	AK022914	BI031673	AI568487	AF061809	AP000351	MSMB	AAH08353	AB017444		AB060821	AF094517	AW404507	AAF62897
AC004969	AF147788	AJ131016	CXCL11	AJ011712	J04111	AAF31162	AF114156	AAC69892	AB044947	AF042001	AAH06118	AAB88700	AI302749	AB060868	AAC69888	AAC59868	AF195764	AP001751	AF166008	AB005526	AL163285	ABCB10	AP001708	AF350254	BAB13385	RARRES1	AF037332	AB045011		AF061809	AF135025	BM008087	AB015355
AF010400	AF166375	AL137737	DDX17	AJ012159	L26336	AAF59329	AF245699	AAC83081	AC004659	AF072711	AAH11294	AAC02758	AJ132695	AF016045	AAH01394	AAD39268	AP000510	AW418782	AF217970	AB070166	AP001677	ACADM	AU144323	AJ006945	BC003629	S100P	AF344848	AB055268		AF135026	AF312913	D87023	AB058719
AF094517	AI302749	AL137751	DSG1	AJ132695	X59755	AAF66954	AF344848	AAF62897	AF037438	AF179904	AAK71934	AAC16031	AL136546	AF020094	AAH11294	AAF52302	AP002981	BC009353	AF315799	AF008216	AP002981	ALDH2	BAB27993	AP000510	BE350898	SERPINB3	AI568487	AB070211		AF217403	AI568487	L03144	AF019415
AF107735	AI824705	AL163285	G1P3	AK024951	X80391	AAH04020	AI129762	AAH09778	AF068007	AF287967	AB018693	AAD39392	AW237281	AF047855	AB001517	AAG17167	AP003113	BG110735	AF322907	AF114156	AX030068	ALOX15B	BF239180	AW241275	BE878314	WISP3	AI676236	AE006464		AI524284	AI682718	L19893	AF055378
AI885899	AK022997	AL580466	GAGE2	AP000510	Y18504	AB009815	AI399686	AB010062	AF072711	AF297093	AB058719	AAF19243	BAB27993	AF055378	AB032016	AAG33231	AU139950	CAA69285	AI253616	AF147788	BAA02762	BARX2	CAC38573	AW611957	BG110735	ZNF426	AK022914	AF019415		AJ000742	AI885899	S50732	AF084243
AK022329	BAB14294	BAA95079	HLA-DQA1	AP001209	ABCG1	AB018269	AL512742	AB016243	AF090896	AF344848	AB060897	AAF51192	BG110237	AF058913	AB058719	AAH11294	AW779760	D00210	AJ005259	AF152318	BAB08217	BMP7	M54968	BAA11489	CAC21785	ZNF580	BAA02762	AF043179		AJ005585	AJ005585	U10267	AI885899
AK022997	L26336	BAB13385	KRT1	AP001708	ALDH1A3	AB046637	AL544713	AB028971	AF113616	AI568487	AC004659	AAF52331	M21005	AF068007	AF113616	AB018075	BAB32258	D32056	AL163203	AF303379	BAB30477	BNC1	U95018	BE350898	M22431		CAC51316	AF149297		AJ012159	AJ409089	X72431	AJ005585
AP003113	L42598	BAB32066	KRT24	AW404507	ANXA3	AB046644	AU119581	AB056806	AF114156	AK022997	AF039390	AAF59329	M94362	AF148950	AF203815	AB056397	BC004134	D88587	AP002533	AI885899	BC008952	C9orf10	X57129	CAA30534	M37719		D16495	AF152318		AK000066	AK000826	Z46347	AJ012159
AW404507	U22680	BE855486	MAGEA2	BAB30989	ANXA8	AB060218	AW138268	AC004799	AF125042	AP001711	AF077345	AAF66954	U10694	AF188179	AF288039	AB060237	CAA38101	J04111	BAA82518	AJ307007	CAC22713	CCNG2	Y00067	L26336	U10687		D88587	AF168787		BAB26546	AL163207	Z85038	AP001669
AW611957	U88725	CAC33309	MAGEA6	BE350898	APCDD1	AB060868	AW276291	AF017446	AF153502	AP003467	AF132949	AAH02683	X16323	AF189367	AF288742	AB060897	CAA59132	L13391	CAA26743	AK025619	CAC51145	CDC14A	ABCA1	M19480	U28754		J04982	AF252549		BC000136	AL163252	Z85283	AX030068
BAA02762	U89337	K01383	MUC7	BE551924	BCAR3	AB063087	BAA11489	AF061324	AF167461	BAA19875	AF151854	AAH10996	Z56052	AI129762	AK000873	AC004030	L05411	L37868	CAB56557	AL163285	D88587	CDYL	ALOX15B	U28754	Y00067		L42563	AF319564		BC008952	AP000510	AGR2	BAB23743
BAB08217	U95018	K02212	NMES1	D00210	CAV1	AB070166	BAA84656	AF070628	AF178931	BAB13385	AF178931	AAK28339	ACTL6A	AJ005585	AK025619	AC004799	L26336	L42598	L05186	AP000351	M37815	CHRNB3	B4GALT4	U31200	ADH7		M22431	AF319565		BE379710	BAA02762	ALDH1A1	BAB26652
BAB27795	X04143	L05411	NOX5	D87023	CCL19	AE006464	BAA91104	AF097518	AF245699	BC007663	AF187989	AAK29070	ACTN1	AJ006216	AP001678	AF019415	M19318	M92844	L15440	AP000498	S69002	CLCA2	BET1	U59248	AF1Q		M27845	AF349466		BI870489	BAA85657	BCAS1	BAB30828
BAB31790	X61755	L05921	SEPP1	L03144	COL17A1	AF001298	BC001748	AF121105	AF287992	BE855486	AF218898	AAK82942	ADH7	AK022663	AP003467	AF070628	M30309	U20734	L27475	AP001751	U21556	CUL3	BMP7	U76585	AKAP12		U34070	AI129762		CAB05006	BAB23743	BCL3	BC011715
CAA33545	X68486	L20971	SFRP4	L05367	DEFA5	AF027513	BE350898	AF132949	AF312913	CAB56465	AF223391	AB016194	AGR2	AL050285	BAA05086	AF072847	M30838	U59248	U19603	AP001754	U28754	CYP1B1	BTC	X57579	AKR1B1		X13461	AK025474		D90337	BAB26546	C10orf81	CAB05006
CAA67624	Y08223	L41044	SHD	L19893	DFNA5	AF038199	BE501346	AF152318	AI524284	CAB99338	AF229118	AB044947	ANK2	AL117409	BAA75670	AF084243	U09825	X03833	U31200	AU136270	X07637	CYP26A1	C2orf22	Y08223	AKR1C1		X73428	AP001711		L14562	BAB30707	C20orf114	CAB99316
CAB05302	Z48051	M13058	UPK1B	L36148	DLL1	AF042001	BI870489	AF161365	AK023055	D85429	AJ245590	AB055268	ATP2B1	AL530945	BAB08217	AF097939	U65406	Y00067	U39965	AW339205	X13461	DCK	C9	Z35415	AMID		Z35415	AP002981		L42563	BC001748	CAMK1G	CAC21785
CAC04190	ABCB11	M86528	ZDHHC13	M17016	F3	AF052141	BI962670	AF166375	AP001711	J00123	AK024911	AB062931	ATP6V0E	AP001680	BAB14075	AF113616	X17288	Y08223	X00094	AW611957	X13800	DEGS	C9orf140	Z73678	CAV1		Z56162	AP003113		M15840	BG110735	CEACAM1	CAC51167
D28235	ABCC8	S53354		M86849	FANCA	AF072847	CAC35071	AF167461	AP003438	L24759	AL390145	AB070042	BECN1	BAB22987	BAB25203	AF120278	X57129	Z30428	X68793	BAA82518	X60819	DEK	CENPF	AKAP12	CBR3		ACTN1	AW339205		M19480	CAA30534	CLCA4	K03196
D87023	ABLIM1	U03642		M97935	FLJ10986	AF095906	D11139	AF199339	AW241275	L37868	AP000426	AB070166	C14orf156	BE797338	BAB26699	AF166375	Y13436	AADAC	X85117	BAB08217	Z18859	DSG3	CHST2	ANKRD15	CES1		ASAH1	BAB25870		U31200	CAA67624	CLDN10	M16110
M21005	ADAM29	U09937		S50732	FSHPRH1	AF135026	D88587	AF213702	BAA19875	M26326	AP001328	AC004262	C14orf2	BE855486	BC011715	AF184894	ABCA2	ADRB2	Y18504	BAB26546	Z30428	ECHDC1	CKS2	ANXA1	CREG1		BECN1	BAB29782		U59248	CAA98524	CP	M86849
M21533	ADCY6	U28754		U63963	GABRD	AF141882	J02846	AF287992	BAA91155	M63582	AP001330	AF029062	C20orf59	CAA26743	CAA01310	AF344848	ADAM15	AKAP12	ADAMTS9	BAB30491	Z35415	ECT2	CNAP1	ANXA3	CROT		BMP7	BAB30491		U89337	CAC50771	CRISP3	S37730
M27845	ADCY7	U79293		U67319	GABRE	AF152304	L05367	AF288039	BAB25981	U07172	AP001708	AF038201	CA3	CAA46128	CAA37662	AJ002799	AIM2	ARHE	ADAMTSL3	CAB61404	AADAC	GABRE	COVA1	AREG	CTSC		BTC	BAB30704		X53038	D00210	CXCL13	U04520
M86849	ADRA1B	X03833		U78045	GALNTL1	AF189367	L05514	AI824705	BAB30492	U19603	BAA03371	AF039747	CD38	CAA59132	CAA69285	AK025619	ALOX12B	ATF3	ALB	CAB90173	ABHD3	GADD45A	CROT	ARNTL	CXCL13		C9orf140	BC004134		X65964	J02846	CYP1B1	U31200
U10267	AGPAT2	X51602		U97502	GRIP1	AF217524	L13391	AI885899	BC011715	U33881	BAA95079	AF084941	CGI-94	CAB05302	CAB70488	AL359931	ARTS-1	ATP10B	ALDH1A1	CAC36889	ADAMTS3	GOLGA4	CXCL1	ATP2B1	CXCL3		CAPON	CAA01310		X73428	L11370	DAZ2	U76574
U18266	AKR1CL2	X52195		X57129	IL3RA	AF288742	L14927	AJ007610	CAB04791	U52827	BAB03787	AF091859	CKS2	CAB56465	CAC13173	AP002849	BPGM	B4GALT4	ALDH8A1	D32060	ADH7	HPGD	DPYSL3	BAIAP2	CYP4F3		CCNF	CAC35444		Z29090	L14837	DEFB1	X04530
U19759	ANKRD15	X59755		X60819	INPP4B	AI129762	L26336	AK022663	D14582	U72648	BAB25981	AF095703	COX6C	D28235	D88587	BAA03371	C11ORF4	BAIAP2	ANP32A	D90337	AEBP2	HPRT1	ECT2	BENE	DKK1		CD3E	J04111		Z35415	L14927	DSG2	X06956
U21051	ATP2B1	Z30428		X71874	KCNJ15	AI347985	L33075	AK025474	D82837	X15723	BAB30704	AF097939	CRYM	D90337	J00318	BAB32258	C11orf8	BRAP	ANXA9	J02846	AF1Q	IMPA2	F5	BICD2	DRD5		CDC25A	L05367		ACLY	L42563	FCGBP	X55039
U45325	BCHE	Z56162		X72431	KLF10	AI568487	L77890	AL163252	J02843	X52255	BAB31307	AF125059	CSTA	L05514	J04469	BC008330	C8orf1	CCL4L1	C21orf108	L12701	AFAP	KCNH7	FAM13A1	BMP4	FADS1		CDKN1B	L05514		ADAMTS1	M21005	GABRP	Y07755
U61412	BHLHB2	Z63118		X87344	LOC129285	AI682718	M25743	AP001678	L14927	X57129	BAB32066	AF161886	CXCL13	L26336	J05096	BI255960	CA5B	CDKN1C	CABP1	L42563	AKR1C1	KCNK1	FCGR1A	CAV1	FOS		CLDN7	L18877		ALDH1A1	M86849	HERPUD1	Y12642
X72431	CACNA1D	ACTN1		Z30428	LRCH4	AI885899	M33132	AP001680	L42563	Y08223	BC011403	AF186261	EIF1AY	L37868	M30838	BI962670	CALB1	CPVL	CALCA	M25160	ANXA8	KIAA1815	FXYD1	CCNA1	FTL		CPN2	L42237		ALS4	M92844	HOXB13	Y16792
Y00067	CACNA2D3	AHNAK		Z46347	MCF2	AJ271736	M37719	AP001694	M19480	Z60461	BE350898	AF199339	EPHA2	M25743	M37435	CAA26743	CHST2	CTGF	CAMKK1	M27845	ASS	KLF5	GAL	CDH1	GAL		CSMD1	M27394		ANP32E	NM_006719	HP	Z35415
Z46347	CD84	AKAP12		Z85038	MMP10	AK022329	N45099	AV653605	M24543	ABP1	CAB89615	AF229591	FLJ14490	M28015	M37815	CAA48832	CLCA4	CTSL	CCL19	M63871	BCAP31	LGR4	GPC3	CHD2	GC20		CTH	M34276		ANXA5	NM_014951	HPS3	Z54349
Z85038	COL12A1	ANGPTL4		Z85283	MMP13	AK025474	S50869	BAA19875	M88363	ACLY	CAC07591	AF231512	GALNT12	M61829	M93218	CAA68227	COX4I2	CXCL1	CD5L	M96021	BMP7	LRBA	GTF2H3	CHPPR	GCLC		CUGBP2	M63962		AP4S1	U61412	HSPA4	ACTN1
ABP1	CPM	AQP9		ACP5	MMP7	AK025619	U03642	BAA75670	NM_004908	ACSL5	CAC35444	AF253314	GOSR1	M63582	NM_014951	CAB81641	CYP1B1	CYR61	CDH19	S69002	C11orf8	LYPLA1	HIST1H1C	CNN1	GCLM		CXCL13	M64595		ARFGAP1	X06956	IGHG1	AGR2
AHSG	CTSL2	AREG		ACSL5	MOGAT2	AL050285	U04520	BAA86514	NM_014951	AF1Q	CAC38520	AF288738	GPR56	M63871	S69002	CAB89615	CYP24A1	DEFB4	CKIP-1	U76585	C1orf10	MAD2L1	HMGB1	COL17A1	GLA		CYB5	M74363		ARHGEF2	X13461	IGHG3	AIM2
AIM1	CXorf9	ATAD3A		ACTN1	MPHOSPH1	AL163209	U18091	BAB13385	U38964	AFG3L2	D00210	AF322907	GPRC5C	M86849	U19245	CAC00771	CYP4B1	DISC1	CLDN7	X53038	CALB1	MPHOSPH1	HMMR	COMT	GPX2		D4S234E	M84371		ATP1B3	X52560	IGKC	ALOX15B
AIM2	CYR61	ATP2B3		AIM2	PCAF	AL365456	U20971	BAB14309	U50871	AKAP12	D49558	AF344848	HELLS	M92269	U32323	CAC36889	DAPP1	DSIPI	COL15A1	X60819	CART1	MYC	HPCA	CTSL2	GREB1		DBI	M92269		ATP2B1	X60819	IGLC2	ANLN
ALDH2	DAZ2	BAG5		AKR1C1	PHEX	AP001669	U31200	BAB25981	X00734	AKR1C1	D83402	AI253616	HLA-DQA1	U61412	U32672	CAC51167	DKK1	EEF1A1	COX4I2	X61755	CCND1	MYH10	IL19	DEFB4	GSTM3		DCK	M97708		B4GALT4	X66867	KRT4	ANXA8
ANXA8	DCBLD2	BAIAP2		APCDD1	PI15	AP001677	U95018	BAB26546	X04530	APCDD1	L11706	AI676236	HSPA1A	U94788	U45325	D38378	DSG1	EGR1	CPM	Z79610	CD3E	NARS	IL1B	DKK1	HCG2P7		DLX5	N45099		BICD2	Y07701	LRMP	APCDD1
APBB1IP	DDX3Y	BCL2A1		APOL1	PTPRK	AP001711	X57579	BAB29973	X57129	ATP8B1	L27050	AI694583	HSU79275	V00590	U62292	L05514	DYRK1B	EGR2	CRISP3	AADAC	CD3Z	NCK1	IL1F9	DNAH5	HHEX		DRP2	R15922		BLMH	Y07755	MGC27165	APOL1
ATP6V1C2	DEFB1	BIRC7		APOL3	RAB4B	AW404507	X73428	BAB30704	X59362	ATRX	L29289	AJ277067	IGF2R	X03833	U72618	L11706	ECG2	EGR3	CRTAM	ACOX2	CD69	NELL2	IMP-3	DSG1	HMOX1		ENPP2	S40729		C14orf2	Y12642	MGST1	ARCN1
BNC1	DLX4	CCL13		ARL6IP5	RHAG	BAA19875	X91662	BAB55443	X60459	BAMBI	M16110	AK000066	KIAA0052	X17286	U73192	L19893	EFNB2	ETS2	CSF3R	ADH1C	CD81	NMES1	ITGA2	DSIPI	IARS		EPB41L4B	U10687		C20orf114	ADAMTS3	MMP7	ARL6IP5
BPGM	DNMBP	CD69		ARTS-1	RHOB	BAA75670	Y08223	BG107450	X92589	BMP4	M37271	AK000306	KIAA0101	X59755	U88629	L29289	EPHA4	FCGR3A	CUTL2	ADRB3	CD9	NRG1	ITGAE	DUSP4	IER3		FGF19	U18091		C21orf108	ALDH1A3	MSMB	ASAM
C1QA	EPHB2	CDKL2		BACH1	SCAP2	BAB23743	Z37574	BI868318	A2BP1	C10orf95	M63962	AK002203	KIAA1727	X61755	U96781	L37868	F13A1	FGFBP1	DDR2	AGR2	CDH1	OAT	KIAA1815	EAF1	IL1F9		FLJ22353	U27831		C9orf140	ANKRD15	MUC1	BARX2
C9orf47	EVI5	CEACAM3		BTN2A2	SEMA3C	BAB29973	A2M	CAA07361	ABR	CALCA	M64595	AK021474	KRT24	Y09912	X00094	M27845	FABP4	FLJ10134	DKK1	ALCAM	CLCA4	PCNA	KNTC2	EIF5B	IL6		GAS2	U64998		CA6	ANXA1	MUC7	BCAR3
CBX4	F3	CHEK2		BTN3A3	SEMA3E	BC004134	AADAC	CAC17068	ACK1	CAV1	M69229	AK021566	KYNU	Z30425	X03072	M37435	FBXW11	FOS	EDN3	ALDH8A1	CLDN4	PDCD10	KUB3	EPB41L5	IL8		GMPR	V01515		CALB1	ANXA3	PIGR	BCL3
CCNF	FAM13A1	CLDN7		C10orf58	SERPINB3	BE855486	AD-017	CAC22713	AKR1C1	CCND1	M93218	AK022329	MCLC	Z60461	X03833	R15922	FCGBP	FOSB	ELN	ALOX15	CNAP1	PNMA1	LYN	F3	KIAA1102		GPC3	X00437		CAMK4	ANXA8	PIM2	BNC1
CDC2	FGF19	CLECSF12		C1QB	SIAT10	CAA48832	ADAM12	CAC24994	ALDH1B1	CD9	M97764	AK022914	MMP13	3'HEXO	X59362	R55730	FLJ10134	FOXJ3	FCGR1A	ANXA3	CNN1	PRPSAP2	MAGED4	FAD158	KLK6		GPNMB	X01410		CHST2	APOL1	PIP	C10orf58
CNTN1	FLJ20920	COL17A1		C1R	SIAT4C	CAC04190	ADAMTS1	CAC51316	APPL	CDH18	S40729	AK022997	MRPL16	A2BP1	Y13436	U19759	FLJ21934	GABRE	FLJ20626	AREG	CRISP3	PTPRZ1	MAOB	FANCA	KLK7		H3F3A	X04530		COL10A1	AREG	PRH1	C18orf1
COL7A1	GAS1	CSF3R		C1S	SLC31A2	CAC07591	ADAMTS3	D16495	ARHGEF9	CDH2	U10267	AK024054	MTX2	AADAC	Z61711	U60669	FLJ36888	GLTSCR1	GALNTL1	ARHE	CROT	RAB4B	MERTK	FGFBP1	KYNU		HMGN3	X07882		CRHR1	ARNT	RARRES1	C1QA
COX6A1	GOLGB1	CTAG2		CASP1	SNCA	CAC24994	ADFP	D90337	ARID2	CES1	U49973	AK024911	MYBPC2	ABCC2	Z66132	U61412	FMO3	GPC3	GNG7	ARNTL	CSTA	RAD21	MGC24665	FKBP5	LRP8		HNT	X57129		CRMP1	ATP10B	TCN1	C20orf114
CPN2	HECTD2	CTSH		CASP4	SNTG2	CAC38931	AKAP12	J00123	ARMC5	CHAD	U79289	AL137595	MYH2	ABR	ABCA2	U65934	FOSB	GRM3	GPR18	ATF3	CTSL2	RBM3	MSH6	FLJ11848	LTB4DH		HPGD	X68969		CROT	ATP6V0E	TFF3	C22orf9
CST7	HYPE	CTSZ		CBR3	SSPN	CAC41950	AMPD2	K02212	ARSB	CHEK1	X15723	AL163300	MYO1D	ADAM8	ABCC6	U89337	GALGT	GUCY1B2	GRM1	ATP10B	CUGBP2	RBMX	NDUFB5	FOXF1	MAFG		HSD17B1	X83289		CTAGE5	ATP6V1D	TMC5	C2orf22
CSTA	ITM2A	CXCL1		CCL13	TNFRSF21	D14582	ANXA2	L09674	ASAM	CHRNA3	X52255	AP000009	NDUFA1	ADCY9	ABI3BP	U94788	HBD	HAS2	GSTA3	BCAS1	CUL4B	SDHD	NMU	FST	MAP1B		HSPA4	Y00067		CTNNAL1	B4GALT6	TRIM2	CBR1
CSTB	KIAA0683	CXCL3		CCL18	USP9Y	D21801	ANXA5	L14061	ATP6V1G2	CKS2	X60382	AP000426	NDUFA2	ADH1C	ADAMTS3	X00437	HBG2	HLA-DQA1	GZMM	BHLHB2	CX3CL1	SEMA3C	NOX5	FVT1	ME1		ID2	Z69892		CTSL2	BARX2	UBD	CBX8
CTSH	KIAA1765	CXCL6		CCL4L1	VTN	J02843	APCDD1	L18877	AXIN2	CPA1	X68968	AP000501	NDUFA6	ADRA1D	ADAMTS8	X17288	HDAC5	HPGD	ID1	BMP7	CXCL13	SERPINB2	NUCB2	G0S2	MGST1		ID2B	ADH1B		CXCL11	BCAR3	UPK1B	CCNA1
CTSK	KRT6A	CYP1B1		CCL5	ZNF2	J05096	APEX1	L19592	BAI3	CPT1A	X73428	AP000510	NMES1	AGR2	ADCY6	X60382	HIP1R	IER2	KCNB1	BRAP	CYP2S1	SERPINB3	OIP5	GALNT3	MMP10		IDI1	ADH1C		CYP26A1	BENE	WDR37	CDA
CXCL13	LCK	CYP24A1		CCL8	ZNF493	L21906	APOE	L37868	BCL3	CREB3L2	Z18859	AP001674	NOLA3	AGRN	ADH1B	X68830	HIST1H1C	IL15	KIDINS220	BTC	CYP4F3	SERPINB5	OPHN1	GLIPR1	MMP7		IL20RA	AGTR1		D2S448	BICD2	WFDC2	CDC25C
CXCL6	LOC57146	DAAM2		CD163		L24759	ARHGAP24	L77890	BMX	CYB5	Z56162	AP001678	PI3	ALDH8A1	ADRB3	X68968	HSPB3	IL1B	KLF11	C10orf95	DDX17	SIAT4C	P4HA1	GPR133	MUC7		IL5	AGTR2		DLL1	BNIP3L		CDH1
DAZ2	LOC81569	DAPP1		CD53		L27475	ARK5	M19318	C1QB	DEFA5	Z80347	AP001694	PLEKHJ1	AOAH	AKAP11	X68969	IL1F9	IL6	KRT13	C14orf45	EDIL3	SLC16A1	PGK1	HSPA1A	MYH10		ITGBL1	AIF1		DNAJA4	C1orf10		CELSR1
DGKI	LONP	DAZ2		CD74		L43338	ARL6IP5	M20653	C6orf105	DEFA6	AADAC	AP001710	PLS3	APC2	ALB	X69951	ISL1	JAK2	LAIR2	C20orf114	EHBP1	SLC25A24	PHLDA1	KCNK10	NMB		KIAA0528	AIM2		DNAJB11	C20orf114		CENTD1
DRD5	LRP1B	DCBLD2		CD8A		M16110	ARL7	M20781	CASP5	DKFZp434D0215	ACK1	AP001754	POLR3E	APOC1	ALDH1B1	X96783	ITGB3	KIAA1727	LLGL2	C22orf1	EMP1	SLC35A3	PPP1CB	KIAA0669	NQO1		KRT24	AMY2B		DSG1	C4.4A		CHST2
DST	LRRN5	DEFA1		CD97		M20033	ASPN	M29930	CBX4	DNAJD1	ALDH3B2	AP002981	PRDX1	AQP9	ALDH3B2	Y16792	KCND2	KIF21A	LOC348262	C2orf17	EPS8	SLC39A6	PRKCI	KRT6E	NRCAM		LBA1	AOAH		DUSP14	CD24		CLCA2
EDIL3	MAP2K2	DJ462O23.2		CHST2		M22638	ATIC	M37719	CCR2	DUSP4	ALOX5	AU144323	PSMA7	AREG	ALOX5	Z47992	KCNQ3	KIF3C	LRCH4	C4BPB	ERBB2	TFCP2L4	RFC4	MAL2	NTRK2		LBR	APC2		EGFL5	CD3E		CLECSF2
EFNA3	MGC16169	DPP4		COL17A1		M32831	ATP6AP2	M63962	CD200	DYRK1B	ARID3B	AW025335	RASGRP1	ARHGEF9	ALPI	Z79610	KHSRP	KLF6	LRMP	C7	FABP4	TOPK	RNF13	MAP2	PFN2		LMO4	APOA2		ELOVL5	CDA		COL17A1
EGR4	MGST1	DUSP4		CTSC		M37271	AXL	M77171	CDH7	EDG7	AS3MT	AW339205	RPL28	ASPN	AP3M1	Z85038	KLHL5	KRT1	LTB4DH	CABP1	FEM1A	TRIM7	RNF7	MCLC	PGD		MAL2	APOC1		EPB41L4B	CDH19		COL1A1
ELF3	MMP13	EDG7		CTSL		M55673	BACE2	U04840	CEACAM1	F13A1	B3GNTL1	AV648824	RPS24	ASS	APBB1	ACCN3	KLK7	KRT6E	MCF2	CDKL2	FLJ14712	TTRAP	S100A12	MT1F	PIP		MAP2	AQP9		EPLIN	CDH3		COL27A1
ELOVL5	MOCS1	ELL		CTSO		M61755	BAMBI	U32672	CENPF	FGF19	BDKRB1	BAA74845	RPS28	ATP6V0A4	APBB1IP	ADAM7	KRT4	LRCH4	ME3	CFTR	FZD7	USP14	SCPEP1	MUC2	PLA2R1		MS4A6A	ATP8A1		F3	CEACAM5		COL4A5
ERO1L	NDST2	ELTD1		CXCL10		M74363	BCAR3	U33881	CHGA	FGFR1	BTBD2	BAA96108	RPS29	BCAS1	ARSE	ADAM8	KYNU	MASS1	MEOX1	CHMP1.5	GALNT12	WDR37	SEMA3E	N4BP1	PNMA1		MYO6	BAGE		FCGR1A	CEACAM7		COL4A6
FEZ1	NDUFC2	EMCN		CXCL11		M77839	BCKDHA	U76574	CHRNA5	FLJ21934	C11ORF4	BAB13385	RPS4Y1	BICD1	ASPN	ADH1C	LCE2B	MCL1	MGC19604	CLCA4	GLA	VRK1	SERPINB2	NKRF	PRKAR2B		NARS	BCAR3		FGF13	CEBPB		COL7A1
FGF19	NEUROD2	ERN1		CXCL13		NM_014796	BGN	U86282	CHRND	FLJ22353	C19orf32	BAB24388	SH3BGR	C21orf108	ATP2C1	ADRB3	LMOD1	MUC7	MOGAT2	CLDN4	GPNMB	VSNL1	SLC33A1	NPR3	PTHLH		NBS1	BCAS2		FLJ38753	CES1		CRSP3
FLJ10774	NME6	EVI5		CXCL9		NM_021981	BPGM	U95018	CHST1	FLJ23518	C5	BAB25692	SHOC2	C22orf1	AVPR1A	AIM2	LOC51058	NR4A1	MST1	CLUL1	GPX2		SLC38A1	NPTX1	RGS20		NCOA1	BCHE		FST	CHST2		CTEN
FLJ21934	NR6A1	FCGR3A		CXorf9		U10694	BRAP	X00437	CLDN2	FOXA1	CBX8	BAB25810	SUCLG1	CA1	B3GAT1	ARHGEF2	LOC55924	NR4A2	MYO5C	COPE	GRB7		SLC6A12	NRAS	RHOB		NMU	BTG1		FUBP3	CLCA2		CTSC
GALNT3	NRG2	FLJ13576		DCK		U18091	C14orf45	X04530	COL15A1	GADD45A	CHGA	BAB40659	TAF4	CACNA1F	BCHE	ATP9B	LUM	NRXN1	PCDH21	CP	GSTA2		SMARCA3	NRG1	SLC2A4RG		OBP2B	BTK		FURIN	CLDN15		CTSL2
GBAS	PCNT1	FPRL1		DNAJD1		U19759	C1QA	X54156	CPSF1	GAL	CHST2	BAB61903	TFF3	CALCB	BRUNOL4	BDKRB1	MAP2	OLFM1	PHEX	CPA2	HAT		STAG2	OSTF1	SMOC2		OPHN1	C1QB		FZD7	CLDN7		CYP4F11
GNA15	PDGFA	FSTL3		DSG1		U21556	C1R	X55890	CRHBP	GBF1	CLCNKB	BC009345	TM4SF3	CCL4L1	BTC	BFSP1	MAPK10	OSM	PI3	CRYM	HES1		TCF15	OXSR1	SPOCK3		PBP	C20orf39		GJA1	CLECSF2		D4S234E
GPR109A	PDK3	G0S2		EOMES		U31929	C1S	X58061	CRHR1	GCNT2	COL27A1	BE467838	UQCRH	CCL8	C20orf114	BNC1	MAPRE2	PCDH20	PLXND1	CTAG2	HLA-DQA1		TFPI2	PJA1	TFEC		PLA2G3	C5		GLS	CLPX		DEFB1
GPR109B	PDZK8	GJA5		ETV7		U50133	C20orf39	X65964	CRISP3	GGH	COLQ	BF001626	ZNF258	CCNA1	C5orf4	C7	MARCH-III	PFKP	PNOC	CTGF	HLA-DQA2		TMEM19	PTHLH	THOC1		PTPRC	C5R1		GPC3	CLTB		DEFB4
GPX2	PIK3CB	GPNMB		FANCA		U60822	C5orf13	X68830	CSNK1E	GJB1	CRAT	BG563519	ZNF71	CCR2	C9orf88	C9orf61	MBNL1	PHOX2B	PPP1R9A	CXCL1	IARS		TMSB4X	PTPRK	TIP120B		PTPRH	C9		GPX2	CNR2		DFNA5
HTATIP2	PPP2R5B	GPR		FCGR1A		U61412	C8orf1	Y12812	CTAG2	HABP4	CRYBB1	CAC41151		CD36	CA5B	CABP1	MGAM	PLK2	PTPRH	CYP1A1	ID2		UGCG	PYCR1	TKT		RASGRP1	CARD10		GSTO1	CRABP2		DKFZP434C245
IER3	PTGS1	GPR109A		FCGR3A		U61537	C9orf47	Z25821	CUBN	HIST1H1C	CUL1	CAC41174		CES2	CABP1	CAPN3	MMP13	PTGS2	RAB3A	CYP1B1	IDH1		WBP5	RGS20	TM4SF2		REPIN1	CCL18		HEY1	CRISP3		DLK1
IGHG1	RABIF	GPR109B		FGL2		U62292	CA6	Z37574	CUL1	HSPA1A	DAO	D26616		CFHL3	CCR2	CBX8	MMP7	RGS1	REN	CYP2J2	IFI44		VRK2	RHOB	TPST1		RGS1	CCL19		HPCA	CRYAB		DLL1
IL1B	REG1B	GPR116		FLJ10199		U88082	CALD1	Z79610	DEFB1	ICK	DMGDH	D28235		CHIT1	CD4	CD3E	MSMB	RGS2	RHAG	CYP4B1	IFI44L		YES1	RNF13	TRPA1		RGS5	CCL21		HRASLS3	CSTA		DNAJD1
IL1F9	RNF36	GRIN2C		FLJ14753		U93305	CALU	ABCA7	DIO3	ID2	DNAH7	D38044		CHRNA1	CDH15	CDA	NPTX1	RGS20	S100A12	DAPP1	IGHD			RRAD	TTRAP		RPS4Y1	CCNA1		HSPA5	CSTB		DNMBP
IL1RN	SAA2	GSTA2		G1P2		X00734	CaMKIINalpha	ACADM	DNAJD1	IL13RA1	DNAI1	D63861		COL17A1	CDH16	CDH4	PLA2G3	RHOB	SATB1	DHRS9	IL13RA2			RUNX3	TXNL1		SCD	CCR2		IER3	CTSC		DSG1
IL7	SLC5A6	GSTA3		G1P3		X04143	CAV1	ADCY2	EEF2K	INSIG1	DRD1	D85606		CPA3	CDH9	CEACAM7	POU1F1	RNF5	SCN8A	DNAH7	IMP-3			SC4MOL	TXNRD1		SEMA4C	CCR7		IFITM3	CTSL		DSG2
IL8	SMAD1	GZMK		GGH		X57129	CBX6	ADCY6	EIF1AY	KIAA0056	DSCAM	L01130		CPN2	CDO1	CFTR	PRSS3	RNGTT	SCNN1A	DNAH9	IRS2			SDC4	UCHL1		SFRP4	CD163		JARID2	CTSL2		DSG3
IL9R	SNED1	HECTD2		GLDC		X58061	CCL18	ADD1	EIF4E3	KIAA0101	EEF2K	L05186		CREB3L2	CFTR	CNKSR2	PTRF	SCD	SERPINB2	DPF2	ITM2B			SEMA4C	USP14		SLC11A2	CD2		KCNK1	D4S234E		DST
IMP-2	SPOCD1	HIF1A		GNLY		X80064	CCNL2	AFG3L2	EPHB3	KLF2	ENPEP	L18877		CRISP3	CLCA4	COL11A1	RAB4B	SMTN	SFTPA1	DPP10	KCNS3			SEPP1	WNT5A		SLCO2B1	CD209		KCNS3	DEFB1		EOMES
IRF4	SSBP1	HMGA2		HERC5		X83497	CD163	AGTR1	ERCC8	KLRC4	EPB41	L24758		CRYBB1	CRISP3	CTNND2	RABGEF1	SOCS3	SLC22A1	DRD1	KLK10			SERPINB2	ZRF1		SMOC2	CD3D		KIAA0555	DEFB4		EPLIN
KCNH3	STX1B2	ICAM1		HIST1H1C		Y07848	CD200	ALDH7A1	ESD	KRT1	EPB49	L37868		CTH	CRYM	CUTL2	RAD54L	SPOCK3	SLC6A9	DRG2	KRT13			SERPINB5			TA-LRRP	CD3G		KIAA1363	DHRS9		ERBB2
KIAA0605	TAC1	ID1		HLA-A		Y09788	CD36	AMPD1	EVI5	KRT18	EPX	L47234		CUL1	CSNK1E	CYP2E1	RGN	TARBP1	SOS2	EGFL6	KRT24			SERPINE1			TM7SF3	CD48		KIF21A	DNAJA4		FABP4
KIAA1727	TANC	IER3		HLA-B		Y09912	CD3E	ARP3BETA	F13A1	LMO2	F2R	L77890		CYLD	CUGBP2	CYP4F11	RGS12	TFEC	STAT2	EGR3	KRT4			SERPINE2			TPTE	CD53		KLK10	DSC2		FABP5
KIF23	TGM2	IGFBP1		HLA-C		Y12642	CD53	ATP10B	FBN2	LOC151162	FAM3A	M20033		CYP1B1	CUL1	DAZ2	SELE	TLR2	TCAP	EPHA2	KSP37			SLC20A2			TRIM2	CD5L		KRT6A	DSG1		FANCA
KLK7	TNC	IGFBP3		HLA-DMA		Z18859	CD99	ATP4B	FGD1	LOC283337	FARP2	M20653		CYP2C18	CUTL2	DCX	SERPINB13	TNFAIP3	TCF21	EPS8	KYNU			SMAD1			UBD	CD74		KRT6E	DSG3		FEZ1
KNTC2	TNFSF7	IL1B		HLA-DPA1		Z26308	CDH2	ATP9B	FIBL-6	LOC90701	FCHO1	M60752		CYP4B1	CXCL6	DDO	SMAD1	TRIM22	TDGF3	ETS2	LRMP			STAG2			UTP14A	CD8A		KSP37	DUSP14		FGFBP1
KRT24	TRAP1	IL1RN		HLA-DPB1		Z79610	CHN1	BAPX1	FLJ10287	MAD2L1	FCN2	M69226		CYP4F3	CYP1B1	DIO3	SNCA	UCHL1	TDRD3	F2RL1	LTB4DH			STK4			ZNF2	CDC14A		LIN7C	ECG2		FLJ10134
KYNU	TRIM17	IMP-3		HLA-DQA2		ABCC5	CHST2	BARX2	FLJ10748	MCF2	FLJ14712	M88163		DBC1	CYP2E1	DJ462O23.2	SPAG1	UNG2	UPK1B	F3	MAGED4			TDRD3			ZNF580	CDC25A		LOH11CR2A	EFHD2		FLJ12436
LDB2	TXK	ITGB3		HLA-DQB1		ADCY6	CKLF	BCHE	FLJ20273	MGAT5	FUT2	M93218		DEFA5	CYP2J2	DKFZP434C245	STOM	WNT5A	UPK3A	FANCA	MATN1			TFPI2			ZNF74	CDC42EP2		MAP2	EHF		FLJ14249
LMO3	WDR45	ITIH5		HLA-DRA		ADCYAP1	CNN3	BCL6B	FLJ20331	MGC8685	FUT7	N45099		DKFZP434C245	CYP4B1	DKFZp434H2226	SULT1E1	ZNF177	USP25	FLJ10986	MBNL2			TGFA				CDH7		MATN3	ELF5		FLJ20171
LOC149603	VEGFC	KIAA0090		HLA-DRB1		AKT2	COL10A1	BIRC7	FLJ22405	MGP	FXYD2	NM_004908		DKFZP586D0919	DEFA1	DLG2	TCP10L		USP34	FLJ11767	ME1			THBS1				CDH9		MBNL1	EPB41L4B		FLJ22595
LRCH4	ZIC3	KIAA0513		HTN1		ALOX15B	COL11A1	BPGM	FPR1	MMP13	GABRE	S37458		DLK1	DGKI	DNAJB5	TGM3		ZNF193	FLJ12571	MGC27165			THRAP1				CELSR3		MEOX1	EPHA2		FLJ25476
MGC26818		KIT		HTN3		AMPD1	COL13A1	BTK	GABRD	MYEF2	GHRL	S59913		DLX5	DIXDC1	DRD1	TRPC4			FLJ20626	MMP7			TLE1				CES1		MERTK	EPS8L1		FLNB
MGST1		LATS1		ID2		ANKRD2	COL16A1	C10orf28	GALNTL1	NEBL	GIP	S70572		DOCK2	DNALI1	DSPG3	UNG2			FLNC	MTM1			TM4SF1				CNN1		MFN1	ERO1L		FNTA
MMP1		LCP2		IFI27		APOA4	COL18A1	C11orf8	GNB5	NELL1	GLS2	U10687		DSG1	DOCK2	EDA	XDH			FMO2	MTMR1			TOP1				CORO1C		MGC8685	EVA1		FSTL3
MMP12		LGR4		IFI30		APOC1	COL1A1	C15orf19	GRIP1	NEUROD2	GOLGA3	U10694		DST	DPP9	EDIL3				FOSB	MUC7			TPMT				CPNE3		MMP1	F3		FXYD3
NCOA2		MAGEA6		IFI35		ARHGEF19	COL3A1	C19orf14	HDC	NQO1	GPR37	U18548		EEF2K	DPYSL4	ENPEP				FTO	NMB			TPST1				CSF1R		MMP12	FABP5		GABRE
NMB		MAOB		IFI44		ARHGEF2	COL4A2	C1QTNF1	HNT	NRCAM	GRIA1	U27831		EIF1AY	EBI3	EXTL1				GCNT3	NMES1			TREM2				CST1		NEDD4L	FCGR1A		GALNT3
NMES1		MAP17		IFI44L		ARK5	COL4A5	C20orf39	HRASLS3	NRN1	GRIK1	U32323		ELA2A	EDG7	FEM1A				GPRC5C	NQO1			TRIP4				CTSH		NELL2	FGFBP1		GDF15
NR0B1		MAP2K3		IFITM1		AS3MT	COL5A2	C22orf1	HUS1	NRP2	GSTA2	U45325		EMR3	EDNRB	FGF13				GRB14	NTRK2			TUBA1				CTSL2		NID	FLJ10134		GJA1
NRCAM		MATN1		IFITM3		ATAD3A	COL6A1	C9orf111	HYOU1	OAS1	GSTA3	U49973		EPB49	EIF4E3	FLJ13710				GSTA2	OAT			UBE3C				CTSZ		NPR3	G1P2		GNAI1
NSDHL		MGST3		IFNG		AVPR1A	COL6A2	CAPN13	IGF2	OIP5	HAPIP	U63721		ERBP	ETV3	FLJ14768				GSTA3	OSGEP			UCHL1				CUL1		NR3C2	G1P3		GPM6B
NTSR1		MMP7		IGF2R		AXIN2	COL7A1	CAPN5	IHPK1	PAH	HIPK3	U75330		EXTL1	FCHO1	FMO2				HDAC11	PDLIM3			VEGFC				CX3CR1		NYD-SP20	GCNT3		GPNMB
OAS1		MRPS2		IGFBP3		BCAR1	COMT	CCL19	IL1RN	PCDHB10	HNF4A	U93305		F2RL1	FGL1	FMO4				HGF	PDZK1			ZNFN1A1				CXCL12		PECI	GJA1		GPR109B
ONECUT1		MT1E		IGHG1		BCHE	CPA3	CCND2	IL4	PEG10	HSPB2	X02882		F9	GABRD	FREB				HPGD	PERLD1							CXCL9		PLA2G3	GMPR		GPR64
P4HA1		MT1L		IGHG3		BCL2L1	CPVL	CD1B	IL5	PENK	IGF1R	X06292		FBP1	GABRP	FXR2				HS3ST1	PFN2							CXorf9		PPFIA1	GNG12		GPR84
PALM		MT1X		IGKC		BHLHB2	CREM	CD80	IL6ST	PFN2	IGSF1	X51602		FEM1A	GHRL	GAS8				HTR2A	PGD							CYBB		PRG-3	H2AFJ		GRB7
PDZK4		MYO1B		IGLC2		BMP4	CRISP3	CDC14A	IL9R	PHLDA1	IL24	X52255		FGA	GPR126	GCLM				HTR3A	PITX1							CYFIP2		PTK7	HAT		GSTA4
PI3		NALP2		IGSF6		BNIP3L	CSF2RB	CDC25A	ISLR	PLA2G4A	IL5	X55890		FIGF	GPR37	GHRL				IGFBP3	PKIB							CYP26A1		PTP4A1	HBG2		GUCY1B2
PLA2R1		NMES1		IL18R1		BRD7	CSPG2	CDH11	ITGA2	PLOD2	IRF8	X59755		FLJ21106	GRIN2A	GRIK1				IGHD	PMAIP1							DAPP1		PTPN6	HBXIP		HLA-DQA1
PLXND1		NNT		IL2RB		BTG1	CTGF	CDH19	JAK1	PNLIP	IRS2	X73501		FOSB	GRK4	GRM1				IL19	PPL							DEFA5		RFC4	HIF1A		HSPB3
PMAIP1		NOTCH4		IL7		C10orf11	CTNNAL1	CHGA	JAM3	PON3	ITGA8	X77343		FTHFD	HERC5	HBG2				KCNJ16	PRDX1							DEFB1		SC5DL	HMGCS2		HTATIP2
PROL3		NPC1		INDO		C1QA	CTSH	CLDN10	KAB	PPFIA1	KCNJ4	X91662		FUT1	HLA-DQA1	HLA-DOB				KCNK13	PRKX							DLX5		SDC2	HSPB8		HTR3A
PTGIR		NPTX2		IRF1		C1QTNF1	CTSK	CLECSF12	KCNH3	PSPHL	KCNQ2	X97872		G0S2	HRK	HLA-DQA1				KIAA0363	PRSS7							DPF2		SEMA4C	ID1		IL13RA2
PTN		NRGN		ITGA6		C20orf59	CTSL	COX6A2	KCNH7	PTX3	KCNT1	Y09788		GAS6	HRMT1L3	HNRPU				KIAA0415	PSPHL							DSPG3		SERPINI1	IFI27		IL6R
RGS1		OLFM1		ITGB2		C21orf2	CTSO	CPNE6	KIAA0562	PXK	KCNV1	Y12477		GATA6	IL12RB1	HPX				KIF21A	PTN							EBI2		SKIL	IFI44		ITGA6
RGS2		ONECUT1		ITGB3		C4A	CXCL13	CRAT	KIAA0564	RAD21	KIAA0339	Y12812		GFRA2	IL8RA	HR				KLF6	PTPRC							EMB		SLC16A1	IFI44L		ITM2B
RGS20		OSM		KCNA3		C6orf105	CYP1B1	CRISP3	KIAA1340	S100A4	KIAA0409	Y12853		GLG1	IL9R	HRK				KLK6	RASGRF1							ENPP2		SLC22A11	IL13RA1		JAG1
RHCG		P4HA1		KCTD12		C7	CYR61	CRYBB1	KIF3C	SC4MOL	KIAA0913	Y15724		GNG12	ITGA10	HUMPPA				KRT4	RP2							EPB41		SLC7A8	IL1F9		KCNK1
RHOG		PCF11		KRT1		CA1	D2S448	CRYGD	KLK7	SCGN	KLF1	Z55026		GPNMB	ITGAM	IFNG				LIMD1	S100A12							F13B		SPAG9	IL1R1		KCNS1
RPS12		PDE4B		KRT6E		CACNG1	D4S234E	CST7	KRN1	SERPINI1	KLKB1	Z60461		GRIA2	ITPKA	IL18				LRMP	SC5DL							FABP5		SSFA2	IL1RN		KIAA0830
S100A7		PDZK1		KYNU		CACNG2	DAB2	CUL1	KSP37	SLC10A4	KYNU	Z63118		HBG2	KCNB1	IL8RA				MAP3K8	SCPEP1							FBP1		T1A-2	IL20RA		KIAA0895
S100A9		PFKM		LAP3		CCL18	DAZ2	CYP11A1	LAG3	SLC1A2	LDB3	Z71621		HDHD3	KCNH3	KATNAL1				MAP3K9	SEMA3E							FGL2		TCAP	IL8		KRT1
SCEL		PLEK		LASS1		CCR6	DCBLD2	CYP1B1	LATS1	SLC25A23	LOC284058	Z80122		HHIP	KCNQ2	KCNJ16				MCL1	SEMA4C							FGR		TDRD3	INPP4B		KYNU
SERPINB1		PNRC1		LHFP		CD163	DFNA5	CYP27A1	LMO3	SMOC2	LOC51058	Z80347		HTR2B	KCNQ3	KCNQ2				MGC8685	SERPINB5							FLI1		TIMP3	IRF7		LAMA3
SHC3		PRG1		LOC56901		CD83	DKK3	CYP4F3	LOC440138	SPINLW1	LOC81569	ABCA7		IDE	KHK	KIAA0527				MMP10	SH3YL1							FLJ12587		TNNT3	JUP		LAMB3
SLC2A4RG		PSCD4		LTBP1		CDC42EP2	DLL1	DLG1	LOC57146	TFF3	LOC90133	ABCC2		IL18	KIAA0685	KLK6				MUC13	SLC12A8							FLJ23447		TRIM9	KLK10		LAMC2
SLC7A11		PSCDBP		MAF		CDH19	DNAJB4	DNTT	LOC92162	TGFB2	LRRC3B	ABI3BP		IL5RA	KIAA0934	KLK8				NOVA2	SLC7A11							FLT3		TUBB2	KLK11		LAMP2
SMAD1		PTGS1		MAGEA6		CDH23	DPT	DPYSL3	MAG	TLR5	LRRC6	ACAD9		IL9	KIAA1764	KRT4				NR3C2	SLC7A8							FPRL1		XPA	KLK5		LDHA
SN		PTHR1		MAP3K6		CDH7	DPYSL3	DRP2	MAP2	TM4SF9	LTBP1	ACCN3		IMP-3	KLK1	LOC196264				NR4A2	SLC9A3R1							FREB		ZNF206	KLK6		LTB4DH
SNCA		RANBP2		MMP1		CDKL2	DSPG3	DSG1	MAP7	TNFSF11	LY6H	ACE		ITGA8	KRTHB3	LRRC3B				NYD-SP20	SNCA							GABRD			KLK7		LTBP1
SPRR3		RAPGEF5		MMP12		CDO1	DST	DSPG3	MATK	TOPK	MAP1B	ACLY		ITGB7	KYNU	MAP1A				ORM1	SPOCK3							GATA3			KLK8		MAP4K4
SYNGR1		RAPSN		MNDA		CDT6	EBF	DUSP14	MATN2	TP53I3	MASTL	ACOX2		JUN	LAIR1	MAP3K7IP1				OSBPL8	SPRR3							GFI1			KRT1		MATN2
TAF2		RGS2		MRC1		CFTR	EBI2	EFNA3	MLLT4	TRIM48	MFNG	ACSL5		KCNK10	LAMA5	MED6				PCDH20	SQLE							GLRX			KRT2A		MMP10
TIMP3		RHOH		MS4A6A		CNN1	ECM2	EGFL7	MMP2	TRPM5	MGC1136	ADAM29		KCNQ2	LGI2	MGC13168				PCDH21	STRAP							GNG7			KRT6A		MMP13
TKT		S100A3		MX1		COL10A1	EDG2	ELA3B	MPP6	TSPYL5	MPP1	ADAM3A		KCNQ3	LOC283849	MGC2655				PCLO	TALDO1							GPR109A			KRT6E		MSMB
TLR2		S100P		MX2		COL8A1	EDIL3	EMB	MTAP	TXNRD1	MPST	ADRA2A		KIAA0513	LOC55924	MGC4172				PDZK4	TM4SF1							GPR171			LPHN2		MTAP
TNFAIP3		SAA1		NCK1		COLEC12	EDNRA	EMR3	MUC4	VCL	MUC4	ADRM1		KIAA0711	LOC92162	MMP28				PGR	TM4SF2							GPR34			LTB4DH		MTSS1
TNFRSF6		SCARF1		NELL2		CREB5	EGFL6	EPHA3	MYD88	WIF1	MYCNOS	AGC1		KIAA0853	LRMP	NET-5				PIM1	TM4SF9							GPSM3			MAD		MUC1
TOPK		SDC4		NET1		CRIP1	ELTD1	EPX	NELL2	VIL1	MYO15B	ALDH1B1		KIF17	LRP1B	NFE2				PLCD4	TPST1							GRM5			MAL2		NAALADL1
TUSC3		SELE		NICAL		CRMP1	EMCN	FABP1	OBP2B	ZFP28	NALP2	ALPK1		KIF21A	LRP6	NHLH1				PMAIP1	TRIM2							HCST			MAP17		NDRG1
TXNRD1		SERPINA3		NOD27		CSK	EMILIN2	FAM3C	PALM	ZNF431	NCOA2	ANKRD12		KLF5	MAGI-3	PDE4D				PPP4R1	TRIM9							HGD			MAP2		NEK7
WNT5A		SLC18A1		NPTX1		CST7	EML1	FBXL7	PCYT2		NEDL1	APCDD1		KLHL8	MAP2K5	PFKFB3				PRKCD	TXN							HGF			MAPK8		NELL2
ZDHHC9		SLC28A2		NRCAM		CTNND2	ENPP2	FCN1	PDE6A		NEFH	APOC1		KLRC3	MAP3K9	PGBD3				PRSS7	TXNRD1							HHIP			ME1		NET-5
ZNF624		SLC2A3		OAS1		CX3CR1	EPHB3	FGF13	PDZK1		NEK3	APOD		KNSL8	MASS1	PLA2G2D				PRTN3	UBD							HIST1H1C			MGC8685		NRG1
		SLC39A13		OGT		CXorf53	EPLIN	FLJ12700	PDZK4		NHLH1	APXL		LCAT	MBNL2	PLA2R1				PSCA	UPK1A							HIST1H2BD			MGST1		NSMAF
		SLC39A14		PCNA		DCX	F2R	FLJ20331	PDZK8		NNAT	ARHGAP5		LOC197350	MCRS1	PRDM16				PSPC1	UPK1B							HLA-DMA			MVK		OIP5
		SMAD1		PLA2G4A		DDHD1	F3	FLJ23191	PIK3R1		NR0B1	ATP1A2		LOC283337	MFAP3L	PSPHL				PSPHL	USP38							HLA-DQA2			MX1		PAIP1
		SOCS3		PMAIP1		DDX10	FABP1	FLT3	PITX1		NRN1	ATP6V1G2		LOC339321	MGST1	PTAFR				PTN	VBP1							HLA-DQB1			MX2		PCNA
		SOD2		PRF1		DEFA5	FANCA	FMNL1	PKP4		NUCB1	ATP7A		LOC90133	MMRN1	PTHLH				PVALB	WIF1							HLA-DRB1			MYO1B		PDE4C
		SORL1		PRNP		DGCR14	FBLN5	FRAT2	PLA2G4A		ORC1L	BAI2		LPA	MUC7	PTHR1				RBMS2	WNT5A							HMOX1			NDEL1		PDIP
		T		PROL3		DGKE	FBN1	FTHFD	PLXNB3		PCOLCE2	BAZ2A		MAPT	MYF6	PTPN9				RGS1	VSNL1							HSPA14			NDRG1		PDLIM1
		TACSTD2		PSCDBP		DIO3	FCGR1A	GAS6	POLRMT		PDCD1	BBC3		MFRP	NEK11	PYGL				RGS11	VTN							HSPA1A			NMES1		PHEX
		TA-LRRP		PSMB10		DKFZP564O0463	FCGR3A	GGPS1	PPAP2B		PKN2	BCAR1		MGST2	NEK3	RETNLB				RGS2	ZDHHC13							HSU79274			NQO3A2		POLH
		TEK		PSMB9		DMN	FGFR1	GHR	PPAT		PPP2R2C	BCAS1		MRC1	NOX5	RLF				RHOB	ZNF345							HTATIP2			NT5E		PPL
		THBS1		PSME1		DNAI2	FIBL-6	GHRL	PPP2R5B		PRKAG3	BCL3		MYBPC3	NPFF	SACM1L				RHOG								HTR3A			OAS1		PRNP
		TIMP1		PSME2		DNAJB5	FLJ10134	GJA5	PRH1		PSCD3	BCS1L		MYO5C	NPPB	SCNN1B				SEMA5B								HUMMLC2B			P11		PSMA3
		TREM1		PTGS1		DNAJC12	FLJ10634	GLIS2	PSPHL		PURA	BDKRB1		NALP2	NPTX2	SCNN1D				SEPP1								IDI1			PANX1		PTGFRN
		TRPM5		PTPRC		DRD1	FMOD	GPC5	PTGS2		RAB3A	BDP1		NEDL1	NR0B1	SEMA4B				SERPINB2								IGSF6			PET112L		PTHLH
		TSPAN-1		PXK		DRD5	FN1	GSTM3	PTH		RAB40C	BICD1		NFE2	NRCAM	SEMA5B				SLC1A1								IL2			PGBD3		PTPRK
		UBD		RARRES3		DRP2	FTL	HAPIP	PTHLH		RASL12	BIN1		NGEF	OLFM4	SIRPB1				SLC1A7								IL24			PI3		PTPRZ1
		UBE4A		RB1		DSG1	FYN	HNF4A	PTOV1		RBP4	BLP1		NNAT	OVGP1	SNAP91				SLC22A4								IL8			PLA2G3		PYGL
		UCHL1		RGS1		EEF1A2	FZD1	HSU79275	RELN		RFX1	BRD4		NOX5	P11	SPAG6				SLC27A2								IL9R			PLK2		PYGM
		UCP1		RHOG		EGR4	FZD8	HTR3A	REN		RNPC1	BTBD14B		NQO1	PARP10	TAF2				SLC2A4RG								IRF8			PNPLA4		RGS20
		USH1C		RNF36		ELAVL2	G0S2	IGF2R	RERE		ROR2	C10orf95		OGG1	PCAF	TBC1D12				SLC6A11								ITGB2			PPARD		RIN2
		WASF2		ROBO1		ENPEP	GABRA1	IL1B	RHBDF1		RYR2	C11orf21		OGN	PC-LKC	TIMP3				SMAD1								ITGB7			PPIF		RODH
		VWF		S100A12		EPHA3	GARS	IL9R	RHOBTB3		S100A5	C14orf2		ORC1L	PDCD1	TLE4				SMAD9								ITIH4			PRSS3		SEMA4C
				S100B		EPOR	GAS1	IMMP2L	RIPK3		SC5DL	C14orf58		PBXIP1	PDE4DIP	TMPRSS6				SMG1								JUN			PRSS8		SEMA5B
				SAMD9		F11R	GAS7	IPO11	RPS4Y1		SCGB1D2	C20orf114		PCDH10	PHYHIPL	TNKS2				SPOCK3								KCNAB2			PYGL		SERPINB5
				SERPING1		FBP1	GBAS	IREB2	SCEL		SCN7A	C4BPB		PCDH12	PIP5K1B	TREH				STYX								KCNS1			RAB18		SERPINE1
				SLA		FGA	GEM	IRS2	SEC24B		SFI1	C5orf4		PCF11	PLCL1	TSNAX				TCF15								KIAA0934			RAB38		SHOX2
				SLC22A17		FGF12	GJA1	KCNJ15	SEMA5B		SFRP5	C8A		PDGFB	PLN	UBCE7IP5				TCN1								KLRB1			RASGRP1		SLC2A4RG
				SMAD1		FGF13	GJA5	KCTD15	SEMA6A		SHD	C9orf10		PDK4	POU2F2	UBE2M				TFF1								KMO			RBP2		SLC6A11
				SNF7DC2		FGF7	GNG11	KIAA0590	SFTPA1		SIAT8D	C9orf13		PLA2G2D	PRKCABP	UCP1				TIP120B								KRTHA3B			RGS20		SLC7A11
				SOX15		FLJ10134	GPM6B	KIAA1128	SIAT4A		SIAT9	C9orf61		PLEK	PRLR	UHRF1				TLR3								KYNU			RHCG		SLC7A5
				SP110		FLJ12604	GPNMB	KLRA1	SLC12A5		SIM2	CA8		PLEKHE1	PRRX1	USP25				TSPAN-1								LAIR1			RICS		SLC7A8
				SQLE		FLJ13710	GPR116	KLRD1	SLC15A1		SLB	CAPN6		PNLIPRP1	QDPR	WARP				UPK1A								LAP3			S100A12		SMAD5
				STOML1		FLJ13941	GPR34	KNSL8	SLC17A1		SLC17A7	CARD10		POLD3	RAB27A	WAS				WASF2								LAPTM5			S100A2		SPA17
				T1A-2		FLJ21106	GPR56	KSP37	SLC39A13		SLC2A5	CBX5		PTGS2	RAB5B	YPEL1				VNN3								LCK			S100A7		SQLE
				TAPBP		FLJ22595	GRB10	LGALS9	SLC4A7		SLC4A9	CCL28		PTPRZ1	RARRES1	ZMYND10				WNT5B								LCP2			S100A9		SSFA2
				TCRIM		FRMD4A	GRIP1	LILRA1	SLC5A6		SLC5A11	CCL8		PXN	RBM3	ZNF345				ZGPAT								LHX1			S100P		STARD3
				TLR2		FXYD1	GRWD1	LILRA3	SNCG		SLC6A9	CD3Z		RAPGEF3	RDH13	ZNF449				ZNF177								LILRB2			SAA1		T1A-2
				TLR3		FZD7	GSTA4	LIMS2	SNFT		SNTG2	CD68		RBP2	RGL1					ZNFN1A4								LMO4			SAMD9		TBC1D14
				TNFAIP3		GAS7	GUCY1A3	LOC90133	SPINLW1		SOS2	CD79A		RECQL5	RIT2					ZP2								LMOD1			SC4MOL		TGM2
				TNFRSF6		GATA6	HAS2	LRP4	SRC		SPINLW1	CD86		RGS13	RRBP1													LOC93082			SC5DL		TIMP3
				TNFSF10		GKN1	HCG2P7	LST1	SSPN		SPOCK3	CDA		RSAFD1	RYR2													LPL			SCEL		TM4SF9
				TNFSF6		GLIS2	HEPH	MAP1A	STAG3		SPTBN1	CDC40		RYR1	SAFB2													LPXN			SEMA3E		TMC5
				TOPK		GPR	HEXA	MAP3K9	STK22B		SSBP4	CDH19		SEPP1	SERPINI1													MAGEA2			SERPINB1		TNC
				TPBG		GPR133	HNT	MAPK8IP2	STK29		STK22B	CDH23		SERPINF2	SIAT8C													MATK			SERPINB2		TNFRSF21
				TREM2		GPR171	ID4	ME1	STRN4		SV2A	CDK6		SFRP5	SIGLEC12													MBL1P1			SERPINB3		TP53I11
				TRIM22		GRAP	IFIT2	MGC1136	T3JAM		SYN2	CDX1		SHFM1	SIGLEC9													MEP50			SERPINB5		TP73L
				TTC9		GRB14	IGF2R	MGC16824	TCAM1		TAC3	CELSR3		SHOX2	SIRPB1													MERTK			SLC31A2		TPBG
				UBD		GRIN2C	IGFBP3	MGC26818	TCF7		TFF3	CES2		SLC12A6	SLC12A5													MGC13168			SLC6A14		TPST1
				UBE2L6		GRK4	IGFBP4	MGC35048	TG		TLR10	CGI-143		SLC17A7	SLC22A8													MGST1			SLPI		TREM2
				USP47		GRWD1	IGFBP7	MGC8407	TITF1		TM4SF4	CHRD		SLC18A2	SLC25A19													MNDA			SPRR2A		TRIM9
				WARS		GSTA2	IL1R1	MMP1	TNFRSF14		TNFSF11	CHS1		SLC25A19	SLC6A9													MOGAT2			SPRR3		TSPAN-1
				VEGFC		GZMM	IL6	MT1E	TNKS		TOP3B	CITED1		SLC4A4	SLC7A2													MRC1			SQLE		TUBA1
				ZNF165		HAGH	IRS2	MUC13	TNPO1		TREM1	CLCN4		SLC7A5	SNFT													MS4A6A			SSFA2		UBCE7IP5
						HAPIP	ISLR	MYH10	TRPC4		TRIM9	CLDN10		SLC7A8	SPA17													MUC7			SSPN		UPK1B
						HEAB	ITGB1	MYO7A	TU3A		TTC10	CLECSF2		SLC9A8	SPAG6													MYBL1			SULT2B1		VAV3
						HELLS	ITGB2	MYOC	TUB		UCP1	CLK3		SPOCK3	SYNE1													MYBPC3			TACSTD2		VEGFC
						HGF	ITGBL1	MYOG	TXNL1		USP25	COL16A1		SPTBN1	TCN2													NCF2			TAF13		YWHAZ
						HIAT1	JAM3	NDRG1	UNG2		WDR5B	COMP		STARD8	TDO2													NEK3			TCN1		ZNF256
						HIST1H2BG	KCNJ15	NELL2	USP5		ZNF345	COPB2		SULF2	TFEB													NPY5R			TFCP2L4
						HMG2L1	KCTD12	NEUROD2	WASF1		ZNFN1A4	COX6A2		TAC1	TLN2													NR2F1			TGFA
						HOXB13	KDELR1	NOS2A	WASL			CPA2		TFCP2L4	TLR8													NR3C2			TGM3
						HOXB6	KDELR2	NOVA2	VIP			CPE		TFF2	TP53I11													NUP188			TJP2
						HRBL	KIAA0406	N-PAC	WNT7A			CREB5		TIMP3	TUBA3													NYD-SP20			TLR2
						HSD3B7	KIAA0830	NPFF	XRCC2			CREBL1		TJP1	UBE2S													OLFM4			TM4SF9
						HSPA12A	KIAA1043	NPTX1	ZNF335			CRISP3		TMC5	UBE3A													ORM1			TUBA1
						ICAM1	KIAA1797	NTRK2	ZNF580			CRYAB		TMOD2	VAV3													OSM			TUBB2
						IGFBP3	KIFC3	NYD-SP20				CTEN		TNFRSF10C	WIT-1													P2RXL1			TXN
						IGFBP5	LAMA2	PARVA				CUBN		TNKS2	ZBTB10													P2RY10			UGCG
						IGHG3	LAMA3	PBX3				CUGBP2		TNNI2	ZNF311													PCDH8			UPP1
						IMP-2	LAMA4	PCDH21				CXCL6		TRIM62	ZNF334													PCK2			WASL
						ING3	LAMB3	PCF11				CYBA		TSPAN-1	ZNF609													PDGFB			VPS4B
						ISLR	LAMC1	PI15				CYFIP2		TXK	ZNF75													PDK2			ZNF562
						ITGA10	LAMC2	PIK3CD				CYP11B1		UNC5A														PGR
						ITGA8	LAPTM4B	PIPPIN				DATF1		UPP1														PIP
						ITGB1BP1	LAPTM5	PLN				DCBLD2		USP9Y														PIP5K1B
						KCNH3	LASP1	POLDIP3				DCHS1		WDR5B														PLCD4
						KCNJ1	LEPRE1	PPP1R3D				DEGS		XYLB														PLCG2
						KCNK2	LGALS1	PRDM16				DHCR24		ZNF552														POLH
						KCNS3	LHFP	PRG-3				DNAJB4																POU1F1
						KCNT1	LHFPL2	PRKXP1				DOK4																PPFIBP2
						KIAA0363	LIN7A	PRSS7				DPF2																PRF1
						KIAA0913	LOXL2	PSPHL				DPP6																PSCDBP
						KIF1B	LRP1	PTEN				DRAP1																PSMA3
						KLK1	LRP1B	PTN				DRD1																PSTPIP1
						KLRC4	LTBP1	RABGAP1L				DT1P1A10																PTPRC
						KRT1	LTK	RAM2				DUSP8																PTPRD
						LAMC1	LUM	RAPGEF3				EBF																RAB18
						LEFTY2	MAF	RASSF5				ECRG4																RAB8B
						LIG3	MAGEA6	RBMY1A1				EDNRB																RAC2
						LOC51760	MAGED4	RIT2				EEF2K																RANBP10
						LOC63928	MANBA	RPS4Y1				EGF																RASSF2
						LOC89944	MAP1B	SAA1				EPHA3																RDH11
						LOC91664	MAP2	SBF1				ERBB3																RGS13
						LPHN2	MAPK12	SCGN				ESRRG																RGS18
						LPL	MAPK7	SCN3A				ETV3																RHOH
						MAP1A	MARCKS	SCRG1				ETV7																RNF36
						MBNL1	MATN2	SELE				EXOSC10																RODH
						MCF2L	MERTK	SEMA4A				EXOSC7																RTN1
						MFAP4	MFAP2	SEMG2				F11																SCRG1
						MGAT5	MGP	SERPINB2				F5																SELL
						MGC13024	MMP1	SETBP1				FAT																SEMA5B
						MGC3234	MMP11	SIAT8C				FGF19																SERPINA5
						MIR	MMP12	SLC16A5				FKHL18																SERPINE1
						MMP1	MMP13	SLC1A6				FLJ10287																SGTB
						MMP25	MMP2	SLC22A17				FLJ10520																SH2D1A
						MMP7	MMP8	SLC22A2				FLJ10707																SH3GL2
						MPDU1	MRC1	SLC25A12				FLJ10774																SLC16A6
						MPP3	MS4A6A	SLC28A2				FLJ10858																SLC1A7
						MTSS1	MT1E	SLC39A6				FLJ10916																SLC27A2
						MUC13	MTAP	SLC7A11				FLJ11767																SLC2A2
						MUC5AC	MYH10	SLC7A2				FLJ20344																SLC31A2
						MVK	MYLK	SLC7A3				FLJ21106																SLN
						MXD4	MYOZ2	SNCA				FLJ21736																SPOCK3
						MYBPC3	NEDD9	SRCAP				FLJ23529																STK17B
						MYF6	NFATC1	TBL1Y				FNBP4																SYCP2
						MYLK	NID	TEK				FPRL1																TACSTD2
						MYNN	NID2	TEX264				FRAT1																TARP
						NDUFS8	NNMT	TFF1				FUT3																TBC1D14
						NOS2A	NRP1	TLR1				FYN																TCL1A
						NOS3	NT5E	TLR8				G0S2																TCRIM
						NOTCH1	NTRK1	TNFRSF11A				GABRB1																TFCP2L4
						NOX5	NTSR1	TNFSF6				GABRD																TFEC
						NR2F1	OGN	TNNT3				GAP43																TFF1
						NTRK1	OLFML2B	TRPM3				GFPT2																TFF3
						NUMA1	OLFML3	TSHR				GGT1																TLR2
						NYD-SP20	OMD	TSPYL5				GNA15																TLR8
						OLFM4	OSBPL3	TUSC3				GNAI2																TM4SF1
						OSBP	PCDH7	UBB				GNB4																TNFRSF6
						OVGP1	PCOLCE	UCP1				GNG4																TNFSF11
						PAK7	PCOLCE2	USP3				GOLGA3																TP53I11
						PARP4	PCSK5	USP9Y				GPC5																TSPAN-1
						PCBP4	PCSK6	WARP				GPD1L																TSPY1
						PCDH1	PDGFRA	WASF1				GPR133																TTC9
						PCDH8	PDGFRB	WDR37				GPR143																TXK
						PCOLCE2	PDIR	XPNPEP2				GPX3																TXNDC3
						PDGFB	PDLIM3	YPEL4				GRIK1																VAV1
						PEG10	PDZRN3	ZNF335				GRM5																VAV3
						PER2	PFN2	ZNF468				GUCA2A																WDR37
						PIP5K1B	PGCP	ZNF585B				GUCY1A3																ZNFN1A1
						PLA2G2A	PGF	ZNF74				HAP1
						PLA2G3	PKD2					HAPLN2
						PNPO	PLEKHC1					HAVCR1
						POR	PLOD					HD
						PPAP2B	PLOD2					HDAC10
						PRKAR2B	PLS3					HESX1
						PRRX1	PLXDC1					HIST1H2BG
						PRSS7	PLXNC1					HLA-DMA
						PSMA3	PNLIP					HNRPD
						PTHLH	PNMA1					HOXB13
						PTN	POSTN					HPGD
						PTPRR	PPIC					HRK
						PTX3	PRKD1					HSPA12A
						PYCR1	PROS1					HSPA1A
						PYY	PRSS11					HSU79275
						RAG2	PRTFDC1					HTR2A
						RARRES1	PSPHL					HTR3A
						RASL12	PTPRK					HYOU1
						RASSF2	PTX3					IFIT2
						REGL	PYCR1					IGSF4D
						RFX1	QPCT					IL11RA
						RGS13	RAB32					IL17
						RGS4	RCBTB1					IL19
						RNF144	RCN2					IL24
						RYR1	RGS2					IL27RA
						RYR2	RGS5					IL2RB
						SATB1	RHOBTB3					INPP4A
						SCGN	RKHD3					IRF2
						SCN3A	RNF144					ITGA5
						SCNN1B	ROBO4					ITM2B
						SEMA5B	ROR2					JARID1A
						SERPINA5	RPS4Y1					KCNB2
						SERPINB5	SARM1					KCNK13
						SERPINB8	SDC2					KCNK3
						SFI1	SDCBP					KIAA0241
						SGTA	SDFR1					KIAA0310
						SHD	SEC24D					KIAA0319
						SHOX2	SELE					KIAA0329
						SLC14A1	SEMA3C					KIAA0377
						SLC16A6	SERPINA5					KIAA0404
						SLC18A1	SERPINE1					KIAA0420
						SLC22A1	SERPINE2					KIAA0433
						SLC22A17	SERPING1					KIAA0485
						SLC22A8	SERPINH1					KIAA0513
						SLC4A9	SETBP1					KIAA0527
						SLC7A3	SFRP2					KIAA0543
						SMOC1	SFRP4					KIAA0562
						SNRPN	SGCE					KIAA0605
						SOS2	SGNE1					KIAA0669
						SPI1	SHOX2					KIAA0676
						SQLE	SIAT8A					KIAA0711
						SRCAP	SLC2A3					KIAA0779
						SSPN	SLC2A5					KIAA0934
						STK29	SLC37A1					KIAA1467
						STMN2	SLC39A14					KIF5B
						SULT1E1	SMAD7					KIF5C
						SYCP2	SMAD9					KLKB1
						SYNGR3	SMARCA1					KRN1
						TAF15	SMARCA3					KRTHA3B
						TAF2	SMOC2					KRTHB3
						TBC1D10	SNAI1					LAIR1
						TCN1	SNCA					LGI1
						TFF3	SNTG2					LMO3
						TGFB3	SOCS2					LMO7
						TGFBR1	SOX15					LOC149603
						THADA	SPARC					LOC284244
						TLN2	SPARCL1					LOC440138
						TM4SF1	SPON1					LOC90499
						TM4SF3	SST					LOC92799
						TMPRSS2	ST7					LOC92973
						TNPO2	STCH					LPHN3
						TPCN2	STK31					LRRC17
						TRIM2	STMN1					LYN
						TRPA1	SYTL2					MAGED4
						TU3A	T1A-2					MAN1A1
						TXNL1	TAGLN					MAP3K9
						UCHL1	TCF12					MAPK4
						UGT2A1	TDE2L					MAPK8IP2
						USH1C	TDRD3					MBL1P1
						VCL	TGFB3					MDM4
						WDR37	THBS1					MEF2A
						WFDC2	THBS2					MFAP2
						WISP1	TIMP1					MGC17330
						ZGPAT	TIMP3					MGC23908
						ZMYND10	TM4SF9					MGC48625
						ZNF311	TNC					MGC8407
						ZNF449	TNFSF11					MID1
						ZNF490	TPM2					MLC1
						ZNF536	TPST1					MMP10
						ZNF624	TRIM9					MPHOSPH9
						ZNF629	TRIO					MR1
							TTC3					M-RIP
							TUBA3					MRPS22
							TUSC3					MSH4
							UCHL1					MSX1
							USP9Y					MTA3
							WASPIP					MTCH2
							WBP5					MUC7
							VEGFC					MYBPC3
							VIM					MYEF2
							WNT3					MYH11
							WNT5A					MYL9
							VPS41					MYNN
							VWF					NAALADL1
							YEATS2					NARG1
							YWHAZ					NEK1
							ZMPSTE24					NEK11
							ZNF165					NFKB2
							ZNF258					NFKBIB
							ZNF577					NID
							ZNF83					NOX4
												N-PAC
												NPHS1
												NPPA
												NUMB
												NVL
												ONECUT1
												OPRL1
												OSBPL8
												OSM
												P11
												PARP10
												PBP
												PCDHB10
												PCDHB4
												PDE4A
												PDK2
												PELP1
												PENK
												PEX19
												PFN2
												PGF
												PHF16
												PHYHIPL
												PIGR
												PIK3R1
												PIP
												PIP5K1B
												PKD2L1
												PKIB
												PLXND1
												PML
												POLR3G
												PPAP2B
												PPFIA1
												PPP1R13L
												PPP3CA
												PRDM6
												PREX1
												PRKAG3
												PRKCB1
												PRKR
												PROZ
												PRSS12
												PRSS7
												PRTN3
												PTPN14
												PTPN18
												RAB2
												RAB4A
												RABIF
												RAP2B
												RARRES3
												RASL11B
												RASSF5
												RFX3
												RGS5
												RHOH
												RIT2
												RNGTT
												RRAGB
												RUNX3
												RYK
												SACS
												SAFB2
												SDS
												SEL1L
												SELL
												SEMA3B
												SERPINI1
												SF3B2
												SH2D1A
												SH3KBP1
												SIAT8C
												SIRT4
												SLC14A2
												SLC17A1
												SLC24A3
												SLC25A29
												SLC26A4
												SLC29A3
												SLC31A1
												SLPI
												SMOC1
												SMPDL3A
												SMPDL3B
												SMTN
												SN
												SNRPN
												SNTA1
												SNX24
												SOX15
												SR140
												SRC
												SRPR
												SRRM2
												SST
												STAC3
												STAT2
												STK10
												STX1B2
												SYNGR1
												SYNGR3
												TAC1
												TAF4
												TARP
												TAT
												TBX5
												TEX264
												TFCP2
												TFF1
												TFF3
												TGFB2
												TGIF
												THRAP1
												TJP3
												TLR4
												TM4SF1
												TM9SF4
												TMOD4
												TNFSF11
												TNFSF5
												TOP1
												TPTE
												TRIM2
												TRIM45
												TRIM48
												TRPV6
												TSPAN-1
												TSPY1
												TUBD1
												TULP1
												TXK
												TXNDC4
												UBD
												UPK1B
												USP34
												USP42
												UTRN
												VAV3
												WBSCR5
												VCL
												VGLL4
												WNT6
												XYLB
												ZAK
												ZBTB10
												ZMYND10
												ZNF137
												ZNF148
												ZNF204
												ZNF300
												ZNF312
												ZNF436
												ZNF44
												ZNF493
												ZNF551
Genes with positive loading
AA281524	AAA03201	AA374991	BE350898	AAA35551	AA235343	AA977114	AAF62897	AA700158	AA488703	AAA98007	AA488703	AA235343	AA235343	AA889832	AA235343	AAD15549	AA488703	AB043547	AAH09778	AA700158	AF019415	BCL3	AL137751	AA235343	AF084243	AF017446	AA235343	AA186546	AA235343	AAC47282	AAA63911	AI885899	AA889832
AA448684	AAA30426	AAB35877	CAC35444	AAB23825	AB070211	AAC52877	AAG33231	AA884041	AAA58432	AAD15549	AAA39406	AAA59187	AB045011	AA946800	AA884041	AAK82942	AAB88700	AB058719	AF055378	AAA48994	BAA03821	FABP4	AL163207	AA884041	AF094517	AW276291	AAB23825	AA889832	AF114156	AB017018	AAB16964	L08109	AAA21655
AA889832	AAA36158	AAD13138	N45099	AB037725	AJ000742	AAF34175	AB012174	AA913909	AAB02775	AAF51192	AB016243	AAB16964	AF053630	AA976388	AA946800	AB070015	AAD39268	AF275948	AF148950	AAC25584	BAB26321	KIAA0052	BAB25870	AAA21655	AJ005585	L26336	AB018269	AAD43813	AI682718	AB019441	AC004783	CD3E	AAA81368
AAC53323	AAA63911	AAD15549	LGALS3	AB043547	AP001669	AAF78208	AC004030	AAF40413	AAB17378	AAK84392	AB050409	AAC42086	AF061809	AAA35920	AAB39720	AF038201	AAF22956	AI682718	AF177940	AAC42086	BAB30184	MT1E	BF194976	AAC42086	BAA19875	U73192	AB050513	AAF66954	ANKRD25	AF114156	AJ132695	IFI44	AI682718
AAF19243	AAC16031	AAF66954	MGST1	AB045011	BG207354	AAH02683	AF029081	AAH06118	AAB23825	AB028145	AJ002799	AAH08353	AF319564	AAC60294	AAC36301	AF043725	AAF59329	AJ012159	AF303379	AAC83350	CAC41174	PEG10	CAB99316	AB018269	D31872	APOBEC3A	AB054881	AAG00570	GADD45A	AF263547	AW772531	IL8	AK022997
AAF23756	AAC17740	AAF78208	SPINLW1	AB046644	S37730	AAK30250	AF053630	AAH07256	AAD13138	AB033101	AL163204	AAK00222	AU119581	AAF19243	AAF51761	AF076647	AAF66954	BAA02762	AJ005585	AF020094	D28235	S100A12	CAC38931	AB055289	M21005	ASS	AB058719	AAH09778	HSPB3	AI199605	BAB31790	MT1E	AP000351
AAH08353	AAC25487	AAH03314		AF084243	U34070	AAK37403	AF070547	AB015355	AF039747	AB056347	AP001678	AB027251	AW339205	AAF34175	AAK52454	AL390145	AAG17167	BAB32066	AP001708	AF055378	L18877		L10717	AB056347	M24129	CKS2	AB070002	AB008193	LMO7	AI682718	BF239180	POLB	AP001234
AAK00789	AAC36301	AAH11501		AI302749	U39965	AB014531	AI568487	AB018075	AF199339	AF005081	AP001715	AF053630	BAB29782	AAF51761	AB012723	AW976023	AAK00789	BAB32258	BAB30704	AF070628	M25743		L20971	AF045569	Z35415	DEFB4	AB070211	AB050403	MAP3K8	AL163285	U21556	SCD	AW779760
AB019441	AAC51200	AAK71934		AI347985	X07637	AB018693	AI682718	AB049910	AF217970	AF029062	AW339205	AF084243	BG207354	AAK67629	AB070166	BAB27795	AB016243	BE350898	CAA67624	AF094517	M93218		M37815	AF064724	Z48051	FGF19	AC004969	AB058719	MMP10	AL544713	U31200	SLC17A7	BAB08217
AB033101	AAC69892	AB007874		AK021566	Z71621	AB032986	AJ132695	AE006464	AF229591	AF039390	BC004948	AF090941	CAC03546	AB000381	AF217977	BE797338	AB017444	BI962670	CAA69909	AF113140	U65934		M55209	AF102792	Z54349	GAGE2	AF053630	AF070547	NAT5	BAB25692	Z30428	SQLE	BAB26546
AB060844	AAD13138	AB055373		AL163207	ABCB6	AB056806	AK027470	AF029062	AJ131016	AF041835	D00649	AF094517	J00123	AB010062	AJ009610	CAC51316	AF045569	CAA48832	D63861	AF319565	A2M		U31200	AF153502	ALOX15B	HIST1H1C	AF312913	AF104935	SMPDL3A	BC005866	Z63118		CAA46128
AF016004	AAD21038	AB062981		AL365456	ACLY	AB063003	AP001692	AF045569	AP001700	AF070580	L26336	AF111168	L05514	AB030240	AL137717	D16495	AF064854	L18877	U28754	AJ005814	AGXT		X80391	AF251118	BARX2	KCNQ3	AF372214	AF195764	UPK1B	BG574659	ACLY		CAC39833
AF020761	AAD22981	AB070002		BAA02762	AKR1C1	AC004659	CAA37662	AF090941	BAB29782	AF104935	M27903	AI885899	L08109	AF041835	AP002089	J00123	AF303379	L77890	U72648	AK021566	ANXA3		Y07755	AJ005585	BCHE	KIAA0101	AI885899	AF279660	USP9Y	CAA98524	ACTN1		D16495
AF064084	AAF22956	AB070089		BAB26546	ALDH1A1	AF023268	CAB61404	AF135026	BAB30461	AF129756	M60156	AK024250	L42598	AF084243	AW339205	L05411	AI129762	M21005	Z64899	AL512742	CTSL		Z30428	AJ006345	C20orf114	LMO6	AL137659	AJ278963		D00210	ANKRD32		D28235
AF070547	AAF47707	AB070098		BAB30184	ATF3	AF039390	CAB70488	AF149297	BAB31307	AF177765	U28754	AL117409	X07637	AF179751	CAB99316	M19480	AI824705	M37271	ABCA2	AP001677	CYP4F8		Z56052	AL163203	CD24	MUC7	BC001748	AK002203		D32056	ARL6IP5		J00123
AF095906	AAF51087	AF047855		BAB30704	B4GALT4	AF047855	L18877	AF217970	CAC00771	AF188179	X60819	AL163204	X07882	AF279660	D14582	M27024	AJ000742	S37730	BCHE	BAA86514	DEFA5		ACLY	AL512742	CDH1	OSM	BE350898	AK022329		M21005	C9orf127		J04982
AF168787	AAG17167	AF064854		BC008952	BCL3	AF068007	M13058	AF297093	CAC51162	AF191687	X78342	AL390145	Y00067	AI123357	D32060	M60832	AJ005585	X17286	C1orf24	BAB26083	DEFB4		ALDH7A1	AP000888	COL17A1	PNPLA4	BG110735	AL110280		M69226	C9orf47		L14562
AF179904	AAG32641	AF065875		CAA07361	BID	AF070580	M20653	AI676236	L18877	AI524284	APBB1IP	AP001683	ADAM9	AI131342	M37763	M92269	AJ011712	ABCA4	C9orf87	BAB26699	DGCR6L		ARHGEF2	AP001708	CSTA	PSAT1	BI962670	AX030068		X60819	CCNB1		L18877
AF252549	AAH01862	AF068007		CAB99338	C20orf114	AF084941	M21005	AI682718	L34209	AJ004856	APOE	AV653605	ALDH1A3	AJ224166	M86528	U72338	AK002203	ABHD3	CDH6	BAB30704	EIF1AY		ATP2B1	AP003113	CYP4B1	PTTG1	CAC21785	BAB08217		Y12642	CD69		L20971
AF263547	AAH05952	AF076647		D85606	C9orf140	AF121105	M30309	AJ243213	L36148	AJ005585	ARHGEF19	BAB08217	ALDH2	AL137329	U55182	X07637	AK022997	ARPP-19	CEBPG	BAB32258	EOMES		BAG3	BAB30828	DSG3	SCD	CAC51167	BAB30184		ACADM	CHRNA5		M25861
AF269245	AAK69171	AF090320		L14927	CALB1	AF125059	NM_006719	AJ245590	M25861	AJ009794	ARK5	BAB26652	ALDH3B2	AL137595	U66406	182-FIP	AL163203	C19orf32	CLCA2	CAC00771	ETS2		BNC1	BC003629	ELF3		D14436	BC008330		ADH5	CHRNB3		M37719
AI682718	AB001632	AF094481		L42563	CCL26	AF167461	U10694	AL050285	S59913	AK022329	BAGE	CAA69285	ALDH8A1	AL163202	X57129	AGRN	AP001678	C1orf24	CLECSF2	CAC41950	FAAH		CCL26	CAA38920	EPHA2		D14582	BC011403		AK3L1	COL7A1		M55366
AJ400717	AB012723	AF102792		NM_006719	CEACAM7	AJ002229	U20734	AL110280	U01337	AP000782	BCL3	CAB56557	AMY2B	AP003113	Y09788	ALCAM	BAA07650	CA5B	CRYAB	D16495	FYCO1		CCNG1	CAB99316	F3		D28235	BE350898		ALDH1A3	CRY1		M92844
AL049547	AB015355	AF125059		U21051	COL11A1	AJ302068	U37688	AP000782	U39965	AP001694	C10orf81	CAC12728	ASS	BAA90916	Y12642	ALDH8A1	BAB22231	CCL19	DIXDC1	D28235	GJA1		CD69	CAC38931	FANCA		D31872	BG207354		ALDH2	DKFZP434C245		X16323
AL136721	AB045011	AF151854		U79137	CRYAB	AK000306	X07637	BAB30828	AADAC	AU136270	C14orf120	CAC51316	BCL3	BAB03600	Z47992	AOAH	BAB24205	CCNC	DNAJB4	D31872	GNG11		COL17A1	CAC50771	FCGBP		J02846	BI031673		ALOX15B	DNAJC12		X53038
AL544713	AB047834	AF152304		U88725	CYP26A1	AL137595	X80064	CAA69285	ACBD4	AX030068	C1orf10	L05920	C20orf114	BAB25203	AADAC	AP3D1	BAB61903	CDH1	DNAJC12	L05411	HP		CYP2C19	D31872	FLJ20171		L26336	BI870489		ANXA8	DNMT1		X74270
AW968138	AB051111	AF152318		AADAC	CYP2S1	AP000351	AIM2	CAB70488	AGR2	BAA02762	C4A	L14927	C9	BAB29973	ADD2	BCL3	CAC39790	CHEK2	EWSR1	L18877	IGFBP7		DFNA5	K03196	GALNT12		M19480	D28235		ARHE	ECT2		A2BP1
BAA11489	AB056797	AF315799		ADAM19	DBI	AP001680	AKAP6	CAB81641	ALDH1A1	BAA32474	CALB1	M22431	CA6	BAB31307	AKR1C1	BTG1	K02212	CKIP-1	F2RL2	M11387	ITGB3		DPP4	M69229	GALNT3		M63871	D88587		ARL6IP5	EPS8		A2M
BAB22987	AB066540	AF373036		AGR2	DEFB1	AP002533	APXL	CAB90270	ALDH2	BAA82518	CCS	M88363	CCL18	CAB04791	APOBEC3A	C20orf114	M24543	CLDN7	FLJ22353	M33132	KIAA0934		ECG2	X17288	GPR109A		M86849	L20971		ASAH1	FOXA1		ACPP
BAB26321	AF005392	AI123357		ALCAM	DEFB4	AP002981	BCAS1	CAC41174	ANXA8	BAB30704	CD1B	S37730	CCNG2	CAB92285	APPL	CALB1	M27903	COL17A1	HSPA4	M92269	KLF6		ETS2	X60819	HLA-DQA2		S37730	M23294		ASS	GCSH		ADAMTS1
BAB30184	AF037332	AI824705		ALDH1A1	DHRS9	AP003480	C19orf32	D88587	APBB1	BAB55443	CDA08	U24153	CCNI	CAC41174	ARPC1A	CCND2	N45099	CPNE3	HSPB8	M92423	KLK7		FGB	Y13633	INPP1		U09937	M28713		ATF2	GEM		ADAR
BAB30828	AF047855	AI885899		ALDH1A3	DNAJC12	BAA22375	C1orf10	J04982	ASPN	BAB61903	CHPPR	U63630	CD33	D83402	AS3MT	CD200	U10694	CRYAB	IMP-3	U10694	LAMA4		FGF13	Y16792	KRT13		U28754	M31303		BACH1	GRB10		AKAP12
BC008952	AF061324	AJ000742		ALOX15B	EDIL3	BAA31197	C1orf24	L24759	BAGE	BI035716	CHRND	X58061	CDYL	D88587	ASNS	CHST2	U60822	CSTA	ITPR3	U18548	LGALS3		FGFBP1	Z25821	KRT15		U31200	M37719		BCAR3	H2AFZ		ALDH1A1
BF977892	AF113616	AJ243213		ATP2B1	EGFL6	BAB08217	C9orf87	L78833	C5	CAB86654	COL11A1	X58199	CHST2	J04469	C8A	CRISP3	U62966	CSTB	KCNH3	U21556	LTBP1		FLJ14494	Z37574	KRT19		U67274	M55673		BCKDHB	HLA-DQA2		ALDH8A1
BG110735	AF177940	AJ245590		BCL3	ELF3	BAB14075	CA8	M24129	C8A	CAC16127	COL4A6	X61755	CP	K03196	CALB1	CSTA	U63721	CTNNAL1	KCNK10	X17288	MFRP		G1P2	Z54349	KRT7		X57129	M59260		BCL3	HMGA2		ANGPT2
BG563519	AF195139	AJ302068		BID	EOMES	BAB23372	CAV3	M30838	CBR1	CAC34689	CTSH	X85117	CPOX	L01130	CCL26	CTNNAL1	U75330	FGF13	KIAA0774	X52255	MGC1136		G1P3	ABCB11	LGR4		X57579	M86849		BID	IL6		ANXA1
CAA38101	AF199339	AL137595		BRAP	FGF13	BC004474	CCNA1	M37435	CL640	D88587	CX3CR1	X92412	CST1	L20971	CD1C	CTSL2	U76574	FLJ10052	KLHL4	Y13436	MGC13168		GAS8	ACBD6	LRRTM2		X90926	S50869		BMI1	KIAA0220		ANXA3
CAC36889	AF217796	AL163300		C20orf114	FLJ22662	BC008952	CHGA	M58642	CYP4B1	J05412	CXCL13	X98659	CXCL11	M60832	CD2AP	CYP11B1	Z35415	GALNT3	MMP7	Z72496	MMP1		GEM	AF1Q	MAGEA6		Y07755	U04520		BMP7	KIAA1055		APOD
CAC38573	AF217970	AP002534		CDC14A	FTL	BC009345	CLCNKA	M60752	ECRG4	L11239	CXCL6	ABCC6	CXCL3	M63505	CDH4	DKK3	Z54349	GBAS	MRPL32	AGTR1	MYH8		GSTA3	AGXT	MATK		Z54349	U07172		C1orf10	KIF17		BAMBI
D00210	AF231512	AP003467		CHRFAM7A	FUT1	BI962670	COVA1	M64595	FBXO46	L18877	CYP4B1	ADM	DAZ2	M77171	CES1	DRD2	Z55599	GPNMB	NGEF	AIM2	NEK3		HERC5	ALCAM	NMU		Z79610	U10694		CBX8	LBR		BCAS1
D88587	AF288039	AW339205		CHST1	FZD7	CAA38920	CSF3R	U01102	FGF13	L20971	DGKE	ADRBK2	DEFA5	S78429	CLDN4	DSG2	Z68129	GPR56	NMB	AKAP11	NOX5		HLA-DQA1	ALDH9A1	PLOD2		ABCA1	U20982		CCNG2	MAD2L1		BCL9
D90337	AF315799	AX019387		CLDN10	GPX2	CAB56465	CSMD1	U27831	FLJ10986	L38716	DMWD	ALOX15	DEFB1	U03493	COL11A1	DVL3	ADRA1B	GRP58	NOX5	ALDH7A1	PINK1		HRASLS3	ANXA9	PRSS12		ACY1	U21164		CEACAM7	MEIS1		BMP4
H99630	AF321561	BAA01477		COL9A2	GSTA2	CAB75801	CSTA	U39965	FLJ11767	M19480	DPP3	ANKRD1	DEFB4	U60822	COX6A2	EDN1	ADRA2A	HMGN3	NT5E	ALOX15B	PRSS11		IFI27	BCAT1	ROBO1		ADAM12	U55182		CHC1L	NEDD9		BTC
J04982	AF344848	BAB14075		CSTA	GSTA3	CAB99316	CX3CR1	U45325	FLJ20920	M28228	EGFL6	ANXA3	DSG1	U66406	CRYBB1	ETS2	ALDH3B2	IGFBP6	NYD-SP20	AMT	PTGS2		IFI44	BECN1	SEMA4C		ADRM1	X03833		CLCA4	OIP5		C11orf8
L10717	AJ005383	BAB22041		CTGF	GSTA4	CAC35444	CYP2C19	U72618	FMO3	M98262	EPHA4	APOE	DSG2	X52560	CYP4F11	F5	ANXA3	KIAA0830	PCOLCE2	ASCC3L1	RARRES1		IFI44L	C1orf24	SERPINB2		AHNAK	X60382		CLDN4	PCNA		C1orf10
L14927	AK000306	BAB30477		CYR61	GSTM3	CAC38617	DNAJD1	U79137	GNAI1	S53354	F13B	ASNS	ELF5	Y08223	DCBLD2	FLJ14712	AOX1	KIAA1815	PFN2	BCL6B	RGS2		IL6R	C1S	SH3YL1		AKR1C1	Y08223		CLECSF2	PDLIM3		CASQ2
L20971	AK022329	BAB30704		DDR2	HCG2P7	CAC38936	ECRG4	U93305	GPR133	U31767	FBN3	B3GNTL1	FANCA	Z30428	DDX26	FRZB	APBB1IP	LAMB3	PITX1	BNC1	RGS5		ILF3	C21orf108	SLC1A1		ALDH1A3	Y10871		COMMD3	PIK3R3		CCL19
L26336	AK024250	BAB30989		DEFA5	HRASLS3	L77890	EEF1A1	X00094	GRIA1	X13461	G0S2	BPY2IP1	FBXW11	Z56052	DPF2	FST	AQP9	MAGEA2	PKIB	C20orf39	RHOC		ISG20	C4A	SPINT2		ALOX15B	Z56052		CPM	POSTN		CD200
L42563	AK024901	BAB61903		DEFB1	HTN3	M11228	ELF3	X57129	GSTA2	X13800	G1P2	BRCA1	FCGR1A	AF1Q	DSPG3	G0S2	ATP2B1	MDFI	PSMC4	CA5B	RPS4Y1		KIAA0040	CALB1	TACSTD2		ANGPTL4	ACTN1		CPVL	PRKAR2B		CDH19
L48722	AK026707	BC011715		DKK1	IER3	M19645	ELF5	X57579	GSTA3	X51602	G1P3	C12orf8	FGF19	AKAP11	EGR4	G1P3	BST1	MFHAS1	PSPHL	CA8	S100A4		KIAA0296	CBR3	VAV3		ANXA2	ADAM15		CRABP2	PSPC1		CEACAM1
M19480	AL163280	BI962670		DNAJA4	KCNK1	M25861	FCGBP	X74270	H6PD	X68968	GABRD	C1QA	FLJ10134	ALDH2	ELF5	GLRB	C11orf21	MMP1	PTPRR	CAMK4	SEMA3C		KIAA0830	CCL19	ZNF204		ANXA5	ANGPT2		CRISP3	PTGS2		CEACAM7
M22877	AP000010	CAA38920		EPHA2	KIAA0153	M30838	FLJ12571	X92412	IGHD	X99720	GABRP	C3orf1	G0S2	ALDH3B1	FKBP1B	GPNMB	C19orf32	MSMB	SPOCK3	CD200	SLC16A1		KLK10	CCL22	ZNF206		ANXA8	APCDD1		CSMD1	PTN		CEBPB
M24129	AP001660	CAB56465		F3	KLK6	M32674	FLJ13576	Y12642	KLHL5	Y00067	GNAO1	CALCB	G1P3	ALOX5	FLJ43806	HOXB13	C7	MTAP	TNFSF10	CD36	SPAG6		KLK8	CD33			AREG	APOD		CSTB	RAGE		CES1
M27132	AP001708	CAC03546		FLJ10052	KSP37	M63962	G1P2	Z32774	KYNU	Y18504	GNB5	CCL18	HLA-DQA2	ANKRD2	GPNMB	IGFBP3	CALCA	NMB	TOP3A	CD48	TAF13		LAMA3	CD99			BCHE	ARFGAP1		CYP2C18	RBM6		CLASP1
M33772	AP003438	CAC39790		FLJ12571	MAP3K8	M69229	GAGE2	Z61711	LRRC6	Z25821	GPR39	CHRNA5	HOXB13	APBA2	GPR109A	IL6	CBX8	NUP43	ZNF30	CFLAR	TBC1D12		LAP3	CDC25A			BCL2A1	ARID3B		CYP2E1	RFC4		CLDN11
M63391	AP003439	CAC41151		FLJ12953	MARCH-III	NM_004908	GCNT3	Z80784	MAGEA2	Z71621	GSTZ1	CLCA4	HTN1	ARHGEF19	GSTA4	IL8	CCRL2	OAS2		CHEK2	TCAP		LOC155060	CES1			BNC1	ASPN		CYP2J2	RFC5		CLDN7
M69229	BAA07650	CAC41174		FOXA1	MSMB	U21164	GHRL	384D8-2	MAGED4	AADAC	HOXA7	COL10A1	HTN3	ARHGEF2	GSTT1	IL9R	CD33	PCDH10		CHRNB3	TDRD3		LRBA	CHST2			C14orf156	ATAD3A		DEFB1	ROBO1		CLPS
U18091	BAB03787	CAC41950		FZD7	NMB	U49973	GPRC5C	A2BP1	MAP17	ACADS	HSH2D	COL11A1	IFI35	ARNT2	GTF2F2	IRS2	CD81	PFN2		CLDN11	TNFRSF14		LSS	COL15A1			C19orf10	ATF5		DHRS3	SCG2		COL15A1
U20971	BAB22041	CAC50771		G0S2	NQO1	U66406	HIPK3	AADAC	MSMB	ADCY2	ICAM1	CRMP1	ITGB3	B3GAT1	GZMM	ITGA2	CDH7	PIM2		COL12A1	TRIM38		MAP2	COX6C			C19orf32	ATRN		DHRS6	SELE		COL8A1
U31468	BAB25692	D50006		GABRE	NRCAM	U81511	HP	ABCB10	MTMR9	ADORA2B	IFI44L	CROT	KIAA0895	BAG3	HAPLN2	KIAA0146	COL10A1	PITX1		COL17A1	WDR37		MAP3K10	CREG1			C9orf127	BAMBI		DIXDC1	SERPINI1		CPE
U34373	BAB29648	D83402		GALNT12	NTRK2	U97502	HSPA4	ABCC6	MUC13	ALX3	IL1F9	CSF3R	KIAA1815	BAT2	HECTD2	KIAA0652	CRSP3	PLA2G4A		CROP	VIM		MEOX1	CSF2RB			CAV1	C20orf114		DLK1	SFRS7		CSTB
U96781	BAB29737	J02843		GCNT3	NTS	X13800	HSPB8	ACTN1	MUC5AC	AMT	KCNS3	CTH	KLK1	C1QTNF1	HIST1H1C	LSS	DCX	PNLIPRP1		CUTL2	VLDLR		MGC8685	CXCL12			CCNA1	C22orf1		DSCR3	SHOX2		CTSZ
X13800	BI962670	L06237		GPR56	PAMCI	X54807	HUMMLC2B	ADA	NR4A2	ANXA3	KRT1	CTSZ	KLK10	CCL19	HRASLS3	MGP	DIAPH2	PRDX4		CYP11B1			MX1	CXCL6			CCNB1	C7		DSG2	SLC1A1		CUGBP2
X16323	CAA26743	L24759		GSTA2	PDCD5	X77343	IFI27	AGR2	NTRK2	AP3D1	KRT4	CUTL2	KRT1	CCND1	HSF1	MMP1	DSPG3	PRKR		CYP2C19			MX2	CYP4F3			CD59	C9orf88		EIF1AY	SLC20A1		CXCL1
X55976	CAA56225	L26336		HOXB13	PEPD	X97872	IL1F9	AKAP1	PLS1	APBB1	KRT7	CYBRD1	LTBP1	CD1A	IL1B	MSMB	ECRG4	PTPRZ1		DEFB1			NQO1	DPYSL3			CD97	CART1		ELF3	SLC2A4RG		CXCL12
Z69892	CAB05006	L43338		HPGD	PGD	Z55599	IL1RN	ANXA8	PNLIP	ARHGEF19	KSP37	CYP17A1	MAOB	CDH23	IMPA2	MT1E	EIF1AY	RGR		DEFB4			OAS1	EFNA3			CDA	CCL26		EPHA2	SMAD1		CYP1B1
A2M	CAC04190	M13233		HRASLS3	PLA2G4A	Z60461	IMPA2	AREG	PSCA	ARTS-1	LCK	DCBLD1	MBD2	CEBPB	ITM2B	NOS2A	FADS2	RICS		DEGS			OGDHL	ELF3			CELSR1	CCL8		EVA1	SMOC2		CYR61
ABCG1	CAC44768	M24129		HSPA1A	POLB	ABCC2	KIAA0303	ARHGEF9	RBM3	BARX2	LOC83690	DGKI	MCF2	CGA	ITPA	NUP37	FGA	SAMD9		DNMBP			PI16	ERBB2			CHST1	CCND1		EYA2	STMN1		DAZ2
ACADL	CAC51316	M25743		HSPB8	PRB1	ACSL5	KLF5	ARL2	RGS12	BCAR3	LOC92799	DNAH7	MCP	CKIP-1	KCNG1	OSM	FGF19	SCEL		DNMT3B			PRKAR2B	ERO1L			CLCA4	CCNL2		F5	SYCP2		DDC
ACADM	D50006	M25861		IER3	PRDX1	AGC1	KLK10	ARL7	SEC6L1	BNC1	MAGED4	DPEP2	MMP7	CLDN10	KCNJ16	PENK	FLJ12587	SEMA4C		DPP4			RARRES1	EWSR1			COL17A1	CD34		FABP5	TMEM28		DHRS9
ACO1	D50924	M88163		IL8	PRKX	AGRN	KRT4	ASS	SERPINA5	BOC	MMP10	DPYSL4	MSMB	COL10A1	KIAA0555	PIGR	FLJ20273	SFRP5		ELA2A			RARRES3	FABP1			COL4A6	CDH19		FBXL5	TOPK		EBI2
ACO2	D63861	M94362		KIAA1043	PROL3	AGTR2	KSP37	ATAD3B	SGTB	C14orf166	MMP11	DUSP14	NARS	COLQ	KIF3C	PIP	FPR1	SGCE		ELA3B			RBM3	FAM13A1			COL5A2	CDKL2		FBXO8	TU3A		EGR3
ACTA2	L12701	U10687		KRT24	PTGS2	ALDH1A3	LDB3	BENE	SHD	C1S	MMP13	EFNA3	NOX5	CPAMD8	KRT1	PRR4	G0S2	SLC2A5		ENPP2			S100A2	FLJ10134			COL7A1	CEACAM7		FLJ10199	UBD		ELTD1
ACTG2	L24758	U13666		LMOD1	RARRES1	ALDH7A1	LMO7	BMP7	SHOC2	C9orf88	MMRP19	ERBB2	NPTX1	CPE	LAMC2	RAMP1	GCNT1	SMAD1		EOMES			S100P	FLJ22353			COPS6	CENTD1		FLJ10986	VIM		EMP1
ACTR1B	L41825	U21164		MAGEA2	RHOC	ANK2	LRRC3B	BRUNOL4	SIAT8C	CACNG2	MSLN	EZH1	NTS	CRIM1	MAGEA2	RBP2	GPR133	SNTB1		EPHA3			SCNN1B	FOXA3			CREB5	CHGA		FLJ22662	ZNF551		ENPP2
ADAM7	L47234	U31767		MAPK12	S100A12	APBA3	MATK	C10orf116	SLC5A5	CAPN5	MYOM2	FGFBP1	OSM	CYP27A1	MAGED4	RGS2	GPR84	SPRR3		F10			SELE	GBAS			CTEN	CHRNA2		FLJ37183	ZNF83		EPB49
ADCY2	M11387	U34373		MECP2	S100P	ARSB	MSMB	C19orf32	SPA17	CART1	NDUFV1	GCLC	PDZRN3	DATF1	MDM4	RRAGB	HESX1	STX1B2		FCGBP			SERPINI1	GNLY			CTNNAL1	CLCA3		FOXA1			ESRRG
ADH1B	M20653	U62292		MEOX1	SELE	ASS	MYCNOS	CCL18	SPIB	CASP1	NMB	GLA	PENK	DCBLD1	MPDU1	RTN1	HLA-DQA1	TALDO1		FCHO1			SFRP4	HNT			CTSC	CLCA4		G0S2			FBN1
ADH7	M23077	U66406		MFHAS1	SERPINI1	ATP11A	MYOM1	CCL26	SRM	CAV3	NYD-SP20	GPC3	PIGR	DKK1	NDRG1	SERPINB2	HOXB2	TM4SF9		FDFT1			SH3YL1	HSPB3			CTSL	CLDN11		GABRP			FGFR1
AGL	M31659	U95018		MGST1	SLC20A2	BCL6B	NELL2	CCL5	SRRM2	CBR1	OGT	GRB14	PRB1	DNAH9	NINJ2	SHD	IGSF6	TNNT2		FGR			SLC15A1	IGFBP3			CTSL2	COL4A2		GALE			FLJ12571
AGR2	M60832	X00094		MYO5C	SMTN	BTBD2	NUP37	CCND1	SYPL	CCL13	OSM	GSTA2	PRH1	DNCI1	NPR3	SLC17A7	IL19	TPBG		FLJ10134			SLC16A5	IGSF1			CXCL1	COL9A1		GALNT12			FMO3
AHNAK	M63505	X01691		OSGEP	SPRR3	BTC	PCDH20	CHRNA10	TBC1D12	CCL18	PDE6B	HAT	PRNP	DPEP1	NSFL1C	SLC1A2	ITGA5	TPD52L1		FLJ12270			SMPDL3A	IL6			CXCL3	CORIN		GNA13			FRAT2
AK3L1	M88363	X58806		PDGFB	TKT	C1orf10	PER2	CLCA4	TDO2	CCL8	PDZK1	HLXB9	PROL3	DRP2	NYD-SP20	SLC25A23	ITGBL1	TSPY1		FLJ12700			SMTN	IL8			CYP24A1	CPAMD8		GNAI1			FRZB
AKAP1	U08191	X98248		PHLDA1	TOPK	C2orf17	PI3	CPM	TFF1	CCND3	PGR	HNRPA3P1	PRR4	EPB41	NY-REN-7	SLPI	KCNA3	TUSC3		FLJ13576			SP110	KAL1			DFNA5	CPE		GORASP2			FYN
AKAP6	U19603	Y09788		PLA2R1	TPD52L1	CASQ2	PITX1	CPNE7	TLR4	CD4	PNLIP	IGHG1	PTPRD	EZH1	OSM	SOCS2	KCNK2	VTN		FLJ37183			SPTBN4	KCNQ3			DKK1	CPT2		GPR109A			FZD7
ALDH1A1	U24153	Y11951		PNMA1	TRIM7	CCND2	RAB4B	CTSH	TM4SF3	CDC42EP2	PTGS2	IHPK1	PTX3	F11	PCF11	SULT1E1	KIAA0555	ZNF226		FRZB			TBC1D4	KIAA0564			DLK1	CRSP3		GZMK			GAP43
ALDH1A3	U28282	Y12812		PRSS3	TXNRD1	CD24	RAB5B	CXCL1	TPARL	CDT6	RAD18	JRK	RARRES1	F25965	PDZK11	TCF15	KIAA1238	ZNF71		FZD7			TRIM22	KIAA0934			DRAP1	CSMD1		H2AFZ			GCNT3
ALDH9A1	U31200	Z72496		RABGAP1L	UCHL1	CHAD	RNGTT	DHRS3	TSPAN-1	CLCA3	RAD54B	KCNK2	SCD	FCGBP	PFKFB1	TCN1	KLRD1			GABRE			TRIM7	KIAA1043			ERO1L	CUTL2		HADHSC			GJA4
ALPK3	U39196	384D8-2		RAG2	UGDH	CKS2	RRAD	DKFZP434C245	USP34	CLK3	RKHD3	KIAA0363	SERPINA3	FCHO1	PHEX	TDRD3	KMO			GABRG2			TUBB2	KIF13A			ESD	CXCL10		HBP1			GJA5
AMPD1	U82083	ABCC6		RARRES1	UPK1B	CLECSF12	S100A12	DKK1	WIF1	CNOT3	SEMA3E	KRT15	SFRP4	FGF19	PITX3	TFE3	KRT24			GLDC			VAV3	KSP37			F2RL1	DAZ2		HES1			GNG11
ANGPTL1	U93305	ACBD4		REG1B	UQCRH	CMA1	S100A9	DOK2		COL19A1	SERPINF2	KSP37	SLC2A2	FGFR1	PLEKHA1	TFF1	LILRA1			GPNMB			VTN	LAF4			F3	DAZL		HMGB2			GPC3
ANKRD1	X00094	ADAM19		SERPINA3	ZNF518	COL12A1	S100P	DPEP3		CPE	SIAT4A	LRCH4	SLC2A4RG	FLJ10134	PRKCZ	TFF3	LILRB2			GPR18				LAIR1			FABP4	DEFB4		HNRPD			GPR116
ANKRD2	X05246	ADAMTS8		SERPINB3		CTEN	SAA1	DPYSL4		CSF3R	SLC22A1	MATK	SMC5L1	FLJ22655	RECQL4	TLR2	LILRB3			GRWD1				LOC253970			FAD158	DES		HNRPDL			GSPT2
ANKRD25	X53038	ADCK4		SLC25A18		CTH	SACM1L	EFHD2		CSMD1	SLC25A23	MGC13024	STAM	FLJ23191	RGS12	TM4SF3	LOC440738			GUCA2A				LRP1B			FGFBP1	DKFZP564O0463		HPGD			HAT
AP1S2	X58061	ADD1		SNCA		CUBN	SERPINB1	FABP6		CSTA	TAC1	MGC3123		FZD7	RHAG	TNC	LOC93082			HCRT				LRP6			FHL2	DNAJC5		HSPB8			HHEX
AP4S1	X68830	ADH1C		SOCS2		CUL1	SERPINB2	FBLN1		CX3CL1	TCN1	MGC45866		GBF1	RHCG	TNFAIP3	LSAMP			HOXD13				LTBR			FLJ12604	DOK4		IFI16			HLA-DQA2
APPL	X77598	AFURS1		SPOCD1		CXCL11	SHD	FCHO1		CYP2C19	TIP120B	MICAL-L1		GDF10	S100P	TNIK	MAGED4			IARS				LUM			FST	ECEL1		IFI44			HPGD
ARCN1	X83973	AGRN		TAF2		DJ462O23.2	SLC1A7	FLJ10134		CYP3A43	TMEM19	MMP12		GLI	SCN9A	TSHB	MAP1A			IFI44L				LYK5			FSTL3	EGF		INPP4B			HSPB8
ARHGAP24	Y10871	AGTR1		TM4SF6		DKFZP434C245	SLPI	FLJ13220		CYP4F11	UNG2	NPY2R		GPR125	SERPINB2	UPK1B	MAP3K11			IL8RA				MAOB			G0S2	EMP1		KAT3			HSU79274
ARHGEF6	Z29090	AHI1		TRIM9		DLG5	SPRR3	FLJ21106		DAPP1	UPK1B	OIP5		GPR161	SHARP	USP11	MCF2			KCNK10				MAP3K8			GLIPR1	EPOR		KIAA1026			ID4
ARL6IP5	Z56162	ALOX12B		TSPY1		DNAJB4	TCN1	FLJ22655		DCAMKL1	WDFY1	ORC2L		HAND2	SLC16A5	WIF1	MFRP			KCNQ2				MATN2			GNAI1	EPS8		KIAA1815			IFIT2
ARPP-19	ABCA2	AMPD1		TUSC3		DNAJD1	TFF3	FMO3		DDHD1	VPS39	PCK2		HK2	SLC27A2	ZCCHC2	MUC2			KIAA0513				MGC17330			GPR109A	EPS8L1		KLHL2			IGFBP7
ASAH1	ABL2	AQP7		UNG2		DPP10	TLR10	FOXA1		DKFZp434O0213	YPEL1	PDE3A		HTR2A	SLC4A11	ZNF263	MYEF2			KIAA0913				MGST1			GPR109B	ESPL1		KRT13			IL1RN
ASS	ABLIM3	ARHGAP5		UPK1B		EEF1A1	TRIM7	GABRP		DOC2A	ZNF179	PEG10		IFNGR2	SLC5A5		NKG7			KIF14				MGST2			GPRC5C	F2R		KRT15			IL20RA
ATP1B1	ADAM8	ARHGEF1		ZNF2		ELL2	TSPAN-1	GATA4		DPEP3	ZNF518	PNLIP		IL12RB1	SPINLW1		NMES1			KLHL5				MGST3			HEXB	FKBP1B		KRT24			IRF8
ATP2A1	ADCY3	ATP7A		ZNF71		EML4	U1SNRNPBP	GATA6		DPT		PTHLH		KCNK2	TBC1D4		NOX5			KLK7				MMP1			HIST1H1C	FLJ12592		KRT4			IRS2
ATP2A2	ADD2	BICD1				EOMES	UBADC1	GPNMB		DRG2		PTPRD		KIAA0590	THADA		NPTX2			KRT1				MMP7			HIST2H2AA	FLJ14712		LMO2			ITGBL1
ATP2B1	ADFP	BNIP1				ETHE1	UBE3A	HIST1H1C		DST		PTPRH		KIAA0934	TKT		P2RY10			KSP37				MSMB			HSPC049	FLJ23518		LPP			ITIH5
ATP5C1	AKAP5	BOP1				ETV7	XRCC4	HLA-A		EGFL6		RAB6B		KIAA1765	TM4SF1		PARP10			LGI1				MUC7			IER3	FLJ25476		LRCH4			KCNS3
ATP5L	ALDH2	BRD1				F2RL1		HNRPF		EZH1		RAG2		KIDINS220	TUBD1		PCDH12			LILRB2				NFASC			IGFBP6	FMO2		LRP1			KDR
ATP5O	ALOX15B	BTBD2				F3		HOXB2		FAM13A1		RAPGEF5		KIF21B	UPK1B		PEG10			MPP2				NIT2			IL1B	FZD1		LTA4H			KIAA0355
ATP8A1	ANKHD1	C10orf11				FEM1A		HPGD		FCN1		RCL1		KSP37	USH1C		PPP1R9A			MST1R				NMES1			IL1F9	FZD7		LY75			KIAA0773
AUH	ANP32E	C14orf58				FLJ10748		HR		FEM1B		RFC4		L3MBTL2	YES1		PRTFDC1			NAALADL1				NR0B1			IL1RN	GAGE2		MAGEA6			KL
BAG1	APC2	C1QTNF6				FLJ20331		KCNK10		FLJ10374		RGS18		LAPTM4B	ZNF206		PRTN3			NELL2				NRCAM			IL24	GNG11		MAP17			KLK10
BCAS1	APLP2	C20orf39				FLJ22655		KIAA0767		FLJ20331		RPA3		LASS1	ZNF587		PSPHL			NFE2				NUP43			IL6	GNG12		MAP3K8			KLK6
BCKDHA	ARNT	C8B				FLJ23447		KIAA1049		FOXA3		RPIA		LGR4	ZNF74		PTN			NRN1				OGDHL			IL8	GPR37		MARCH-VI			KLK7
BCKDHB	ARNT2	C9orf103				GABRP		KLK6		FRZB		RYR2		LOC92312			RAB33A			OGN				OLFM1			ITGA3	HAT		MEIS1			KRT13
BCL3	ARSE	C9orf88				GAL		KLK7		FST		SGTB		LRBA			RAP1GA1			ORC1L				PGD			ITGA6	HDAC10		MGST2			KRT4
BIN1	ASB9	CAMKK1				GBAS		KRT19		FUT7		SHD		LRDD			RASGRF1			OSBP				PLA2G4A			KLF10	HOXA7		MINA			LAMA2
BTC	ATP2B2	CAPZA1				GGPS1		KRT24		FZD3		SLC1A1		LTB			RASL11B			PHYHIPL				PRDX4			KYNU	HOXD13		MPHOSPH1			LAPTM5
C14orf156	ATP6V1E2	CAV1				GLDC		LMOD1		FZD7		SLC25A19		MAOB			RBP5			PKN2				PRKX			LAMA3	HYOU1		MSMB			LIN7A
C14orf2	ATP8B1	CCM1				GPD2		LOC284244		GALNTL1		SLC27A2		MAPK4			RELN			PNLIP				PSPHL			LAMB3	IGSF1		MT1E			LMO3
C19orf29	AXIN2	CD209				GPR17		LPXN		GAS1		SLN		MGC19604			RFX3			PNLIPRP2				RAB3A			LAMC2	IL17		MTRR			LMO4
C19orf32	BMI1	CDH15				GRK6		MAOB		GHR		SMU1		MGC3101			RPS4Y1			PRKR				REPIN1			LDHA	IL19		MTSS1			LMO7
C1orf24	BMX	CDH6				GTF2H2		MC1R		GPNMB		SOS2		MST1			SCGN			RAG2				SIAT8D			LEPRE1	IL6		MUC1			LPHN2
C1orf8	BRE	CEP2				HAO2		MFNG		GPR126		STAC		MYCNOS			SEMA4C			RARRES1				SLC2A3			LGALS1	IMP-2		MYD88			LRMP
C20orf114	BSG	CLDN2				HAPLN2		MGC3771		GPR84		STC2		MYEF2			SH2D1A			RASL12				SLC30A2			LOC91942	IRF3		NCK1			MAGI-3
C20orf44	C10orf116	CLPS				HAT		MICAL-L2		GRIA1		SV2B		MYOC			SH3YL1			RDH11				SLC9A3			LOXL2	KCNQ5		NEFH			MAP3K8
C21orf7	C11ORF4	CNN2				HHIP		MMP12		HAP1		TAPBP		NFATC1			SHOX2			RGS12				SLITRK5			LTB4DH	KCTD15		NET1			MAPK7
C4A	C14orf109	CNOT3				HLA-DMA		MMP7		HBG2		TCAP		NGFR			SLC16A8			RGS5				SMTN			LTBP1	KIAA1765		NMES1			MARCH-III
C9orf55	C14orf79	CNTFR				HLA-DQA2		MPP2		HMGA2		TLR10		N-PAC			SLC22A1			RPE65				SPG20			MAP3K9	KLF10		NMU			MBNL1
C9orf87	C16orf44	COL11A1				HLA-DQB1		MTP18		HPGD		TM7SF2		NPTX2			SLC22A17			SCD				STARD3			MMP1	KRT4		NPTX2			MEIS4
CA3	C1QL1	COL19A1				HMP19		MUC2		HTR3A		TNFSF9		NPY5R			SLC37A1			SELL				TAC1			MMP10	KSP37		NR4A2			MERTK
CACNA1S	C2orf10	COL4A3				HOXD13		MYOM2		IFI16		TP73L		NRXN1			SLIT2			SGCE				TCAP			MT1E	L3MBTL3		NTSR1			MGP
CALB1	C9	COL9A1				HTR4		NAALADL1		IFI44L		TRAD		NY-REN-7			SMOX			SLC12A9				TFPI			MT1F	LAMA2		OAT			MMRN1
CALM1	CACNB1	CPT2				ID1		NAPG		IL18		TREX2		OPRL1			SPN			SLC16A1				TLR1			MT1L	LGALS12		P2RY10			MRPS22
CAMK2D	CALB1	CRMP1				IDH3G		NET1		IRF4		TRIM9		PAEP			TAC1			SLC16A6				TM4SF2			MT1X	LIG3		PDCD4			MYB
CAPN3	CBX8	CSIG				IGHD		NGEF		KCNB2		USP9Y		PCDH20			TECTA			SLC38A1				TM4SF8			MTAP	LPHN2		PDCD6			MYBBP1A
CASQ2	CCL22	CTEN				IL18		NPPB		KCNK1		YEATS2		PCDH8			THADA			SLC4A4				TRIM45			MTSS1	LRP4		PDLIM1			MYEF2
CAT	CCR9	CX3CL1				IL4		NQO3A2		KCNK13		ZDHHC9		PDE4B			TMEM35			SLC7A5				TXNL4A			MYO1B	LTBP1		PDZRN3			MYO5B
CAV1	CD3Z	CXorf37				IL6		PDLIM3		KIAA0329		ZNF277		PDGFRA			TMSNB			SNAP91				UPK1B			NEK7	MAPRE2		PGD			NME5
CAV3	CDH15	CYP11A1				IL8		PEG10		KIAA0657		ZNF576		PDZK4			TREM1			TAF2				WIF1			NFE2	MDM4		PGM1			NOTCH4
CBX7	CDH18	DDX39				INDO		PGF		KIAA1043		ZNF580		POU2F1			UBTF			TBK1				WISP3			NGEF	MGC3040		PI15			NPTX2
CBX8	CDKL2	DIXDC1				ITIH4		PI16		KLK11				PPFIA1			USP46			TEAD2				ZNF2			NRG1	MGC4172		PLEKHJ1			NR4A2
CCNG1	CFHL3	DKK1				KCNA5		PITX3		KLRD1				PRDM6			USP9Y			TGM2				ZNF83			NT5E	MMP10		POLB			PAH
CD14	CGI-111	DMPK				KCNJ16		PKD2L1		KRN1				PRKAR2B			UTY			TXK							OSM	MMP13		PRTN3			PBP
CD5L	CHUK	DNTT				KIAA0329		PLCE1		KRTHA3B				PRTFDC1			WISP1			UCP1							PCOLCE2	MPHOSPH1		PTGIR			PCDH17
CD9	CNOT3	DOC2A				KIAA0433		PLCL2		LAMA2				PSEN1			ZBTB17			UTY							PDLIM1	MT1E		RIN2			PDE4B
CDA08	COMMD3	DOK1				KIAA0574		PNLIP		LAMA5				PTX3			ZNF179			ZFPL1							PECI	NID		RPA2			PDK4
CDH1	COPS7B	DPEP3				KIF17		PPBP		LAMB3				PWP2H						ZNF493							PGF	NKG7		RPS4Y1			PENK
CDH13	CPEB4	DRD5				KLF2		PSD2		LOC90499				RAB3GAP						ZNF71							PHLDA1	NKIRAS2		S100A12			PHYHIPL
CDK9	CRHR1	DSPG3				KLKB1		PTPN21		LRRC1				RBBP8													PJA1	NOTCH4		S100A9			PI3
CDKN1C	CRIP2	EEF1B2				KLRA1		RAB26		MAP3K5				RGN													PLK2	OGDHL		S100P			PIP5K1B
CEACAM1	CRISP3	EPX				KNTC2		RAC2		MGC16044				RGR													PLOD2	PARVA		SAA1			PLA2G3
CEBPB	CRSP3	ETV3				KRT18		RGS17		MMP7				RHAG													POSTN	PCDH17		SAA2			PLCB1
CES2	CRYGD	F10				KRT24		RNPC1		MRPS18A				ROBO1													PTGS2	PCDHB4		SAP30			PLCL1
CGI-94	CTAG2	F2RL2				LOC92162		ROBO1		MT				RSN													PTHLH	PDZK1		SCAP2			PPGB
CHC1L	CTRC	FABP4				LRP1B		RORC		MYLK				S100A7													PYGL	PDZRN3		SCEL			PRKAR2B
CHEK2	CTSG	FBN3				LRP2		RUFY1		NALP2				SCEL													RAB31	PERLD1		SCRN2			PRKD1
CHPPR	CYP11A1	FKBP10				LRRC3B		SCNN1B		NET-5				SEMA3C													RHOD	PHEMX		SDCBP			PRSS3
CHRNA1	CYP2A6	FLJ14490				MAP3K9		SECP43		NF2				SEMA5B													S100A12	PITX3		SEPP1			RAMP1
CHRND	CYP4V2	FLJ20331				MBNL2		SH3GLB2		NMU				SERPINA4													S100A2	PKD2		SERPINB2			RASL12
CLCN4	DEFB4	FLJ20920				MCTP2		SLC14A1		NOS2A				SH3GLB2													SACS	PLCL2		SH3YL1			REPIN1
CLDN10	DKFZP434I116	FMO1				MEIS1		SLC2A5		NOV				SIGLEC9													SDC4	PLK2		SHOX2			RGS1
CLECSF2	DKFZp451J0118	FMO4				MEIS4		SLC5A6		NOX5				SLC12A2													SERPINB1	POLDIP3		SIAT4C			RGS11
CNN3	DOC2A	FRS3				MGC13096		SLC6A11		OLFM4				SLC13A3													SERPINE1	PRH1		SLBP			RGS5
COX5A	ECG2	FZD1				MGC19604		SMAD3		PALM				SLC4A7													SERPINE2	PSPHL		SLC1A1			RHAG
COX6A2	EDG7	GABRA3				MPP2		SN		PDZK1				SLC6A11													SERPINH1	PTPN11		SLC25A22			RHCG
COX6C	EEF1A2	GALK1				MRPS18A		TCFL5		PDZRN3				SLC6A12													SH3YL1	PTX3		SLC43A3			SCEL
COX7B	EEF2K	GCNT1				MSH4		TCN1		PHYHIP				SN													SLC1A1	RAB4B		SLPI			SERPINB3
CPEB4	ELN	GDF10				MUC1		TFPI		PIK3CD				SSPN													SLC22A4	RBMY1A1		SMARCA3			SPARCL1
CPNE3	ELTD1	GFER				MUC4		THOC3		PIPPIN				SUV420H1													SLC38A2	RGS5		SPG20			SPOCK3
CREB3L1	EML4	GLRB				MYL1		TM4SF3		PKIB				SV2A													SLC7A5	RXRB		STAF65(gamma)			SPRED2
CRISP3	EMR1	GPR37				NAALADL1		TM4SF4		PLCL1				SYCP2													SMAD1	SCGN		STCH			SPRR2A
CRYAB	EPHA3	GRIP1				NBEA		TM4SF9		PNOC				TARBP1													SMS	SELE		SYPL			SPRR3
CSDA	FAT	GSDMDC1				NMES1		TMC5		POLRMT				TAT													SNCB	SERPINE2		TACSTD2			SULT1E1
CTSL	FBXW8	HCST				NPY5R		TMEM19		PRG-3				TMSNB													SRPX	SLC13A4		TANK			SUV420H1
CTSO	FGFR1	HD				NRG1		TNFSF10		PRKAR2B				TNNT3													SSFA2	SLC22A11		TCN1			TBX2
CUGBP2	FLJ10120	HDAC10				OSM		TNFSF14		PRSS7				TRPA1													STOM	SLC25A13		TFCP2L4			TEX264
CUL4A	FLJ14154	HELLS				PCDH7		TNMD		PTHLH				TRPC1													SYNGR3	SLC25A16		TKT			TFEC
CUTC	FLJ14627	HIST1H2BG				PHLDA1		TRIM2		PTPRK				TSPY1													T1A-2	SLC28A2		TM4SF1			TFPI
CX3CR1	FLJ20507	HOXD13				PI16		UBE4A		PTPRZ1				TSPYL5													TAF9	SLC2A3		TM4SF6			TGM3
CXCL12	FLJ21439	HPS1				PLCD1		USP48		RAB4B				TUSC3													TALDO1	SLC5A11		TM7SF3			TIP120B
CYLD	FLJ21934	HSH2D				PLCL2		VEGFC		RAB5B				UBCE7IP5													TCF21	SLC5A6		TNFRSF10B			TOP1
CYP2J2	FLJ31295	HTR2B				PPP2R5B		ZNF580		RAMP1				UCHL1													TCN1	SMAD5		TOP3A			UCHL1
CYSLTR1	FOXG1B	HYAL3				PRDM16				RAPGEF5				WFDC2													TFPI2	SPARCL1		TSHB			VWF
DAB2	FPR1	ICAM3				PRLR				RGNEF				WNT5A													TGFA	SPRR3		TUSC3			ZNF334
DCAMKL1	FZD2	ICAM4				PTPRD				RGS13				WNT6													THBS1	STARD3		UBCE7IP5
DCK	FZD3	IFNAR2				PVRL3				RGS5				ZFHX2													TMSB10	SULT1E1		UBE2G1
DCTD	FZD8	IGHD				RAB33B				SAA2				ZFP95													TNC	TAC3		UPK1B
DCTN6	GABRA2	IGSF1				S100P				SAMD9				ZNF445													TSPY1	TBL1X		USP9Y
DDX17	GATA4	IL1F9				SDK2				SCN9A				ZNF468													TTC10	TCF2		UTY
DES	GBE1	ILK				SELE				SEMA3C				ZNF482													UGCGL2	TGFA		VLDLR
DGKD	GOSR1	IMPA2				SERPINB2				SEMA3E				ZNF490													UPK1B	TGM3		VTN
DMN	GPR126	INPPL1				SGNE1				SH3MD1																	WDR41	TMLHE		XPC
DNAJA4	GPR30	ISLR				SLC2A4RG				SIAT8A																	VEGFC	TNKS		ZDHHC11
DNASE1L1	GRB10	JUN				SLC2A5				SLC13A3																	XRCC4	TP53		ZDHHC13
DSG2	GRM1	KCNH4				SNTG2				SLC17A1																	ZFPL1	TPCN2		ZNF518
DTNA	GRM4	KCNK2				SULF2				SLC24A3																	ZNF434	TRPC4		ZNF83
DTR	GUCA2A	KCNK5				TBL1Y				SLC4A11																	ZNF83	TSPYL5
DUSP23	GUCY1B2	KCNMB3				TBL3				SMPDL3A																	ZSCAN5	UPK1B
DVL1	GZMK	KCNT1				TCP10L				SNCB																		USP9Y
DVL2	H6PD	KIAA0339				TMOD2				SPARCL1																		WDR45L
ECH1	HDAC10	KIAA0605				TRAF4				SPI1																		WDR5B
ECRG4	HTR1B	KIAA0657				TRAPPC3				SPOCK3																		VGLL4
EGF	IDE	KIAA1467				TRPM5				SPTBN1																		ZDHHC11
EIF1AY	IL17B	KIDINS220				TSGA14				SRCAP																		ZNF2
EIF4E3	IL17R	KLF11				TSHB				SULT2A1																		ZNF204
ELF5	IL1F9	KLRA1				TXNDC3				SYTL2																		ZNF312
ELTD1	IL24	KRT6E				USP25				TBC1D4																		ZNF518
EMCN	IL8	LGALS9				WARS				TFAP2C																		ZNF83
ENO3	KCNK1	LIP8				XYLB				TM4SF1
EPB41L3	KCNQ3	LMOD1				ZBTB26				TNFRSF6
EPM2A	KIAA0420	LOC197350				ZMYND11				TPBG
ESRRG	KIAA0934	LOC284244				ZNF35				TRIM17
F3	KIF5C	LOC81569								TRIM52
FABP1	KLHL9	LOC83690								VAV3
FABP4	KLK1	LOC92312								ZFPL1
FAD158	LAF4	LPHN3								ZNF206
FAM13A1	LCP1	LRDD								ZNF71
FGF13	LDB3	LRRC17
FGF7	LEPRE1	MAN1A1
FHL1	LIFR	MAP3K2
FLJ10986	LOC155060	MCF2
FLJ11011	LOC284058	MECP2
FLJ11193	LOC440738	MED6
FLJ14146	LOC89894	MEP1B
FST	LOC92312	METTL1
FXYD1	LRP11	MFAP2
G0S2	LRRC5	MGC13168
GABRG2	M160	MGC2650
GADD45A	MAP1LC3A	MGC29729
GAS2	MCF2L	MIB1
GATA6	MECP2	MOCS1
GBE1	MFN1	MPP2
GC	MFTC	MRPL19
GC20	MGC23908	MTCH2
GCNT3	MGC26818	MUC4
GLRB	MGC29729	MYO7A
GLRX	MGC3040	MYOM2
GNAS	MGC3101	NEDL1
GNG10	MGC48625	NEFH
GNLY	MICAL-L1	NELL2
GPD1L	MLF2	NET1
GPM6B	MMP16	NFE2
GPRC5B	MMP27	NKG7
GRB14	MNAT1	NMT2
GSPT2	MPST	NOS2A
GSTA2	MRPS31	NOTCH1
GSTA3	MT1L	NUP188
GSTA4	MTA3	OR52K3P
GTF3A	MXD4	ORC1L
GYG	MYBBP1A	OSGEP
HADHSC	MYO15B	P11
HBG2	MYO18A	P2RY10
HERC3	NEDD4	PALM
HLA-DMA	NGEF	PAMCI
HLA-DQA1	NOL8	PCDH21
HMGN3	NOS1	PCDH8
HOM-TES-103	NOX4	PC-LKC
HP	N-PAC	PCSK6
HRASLS3	NPAS2	PDE3A
HSDL2	NPEPPS	PDP2
HSPB2	NRP2	PEX10
HSPB3	NSFL1C	PFKL
HSPB8	NTRK2	PGR
HUMMLC2B	OPCML	PIK3C2G
ICMT	OR51E2	PITPNB
IDH2	ORM1	PKNOX1
IGFBP5	PC-LKC	PKP2
ISCU	PF4	PLA2G2D
KBTBD10	PFDN4	PLA2G4A
KCNN2	PFKM	PLCD1
KCNS3	PHLDB3	PLK2
KCTD12	PIAS2	PLN
KIAA0368	PKNOX1	PRKCD
KIAA0469	PLA2G3	PROZ
KIAA0582	PLCE1	PSPHL
KIAA0830	PLEK	PTN
KIAA1043	PLEKHA1	PTPRK
KIAA1102	PLEKHH1	PTPRZ1
KIAA1579	PPIL2	PUNC
KIF21A	PPIL3	PYGM
KIR2DL3	PPM2C	RAB8A
KLF10	PPP2R3A	RAP2B
KRT1	PRH1	RAP2C
KSP37	PRKCQ	RASL12
LAP3	PRKCZ	RBP2
LDB3	PRTFDC1	RDH11
LEPR	PSPHL	REN
LIFR	PSTPIP1	RENT1
LMO4	PTX1	RFX1
LMO7	RAB3A	RGN
LOC137886	RAPSN	RHBDL1
LOH11CR2A	RASGRF1	RRBP1
MAGEA6	RASSF5	RTN1
MAP3K10	RBM19	RUNX3
MAPT	RBP2	RXRB
MARCH-VI	RDH13	SAP30
MAST2	RNF8	SART3
MDH1	RNP	SDSL
MEF2D	ROBO4	SETMAR
MEOX1	RPA1	SEZ6L
METTL1	RPL4	SGCA
MGC1136	RRAS	SIAT6
MGC35048	RSHL1	SIAT8C
MGP	RSHL2	SIGLEC12
MGST3	SATB1	SKIIP
MITF	SCN3A	SLC13A2
MLC1SA	SCRG1	SLC13A4
MMP7	SDSL	SLC14A1
MRCL3	SEC14L1	SLC1A6
MRPL33	SEMA4B	SLC22A17
MT1E	SERPINB2	SLC22A8
MT1F	SETBP1	SLC25A1
MTMR7	SH2D1A	SLC2A13
MUC7	SHD	SLC35F5
MYBPC1	SKP2	SLC4A2
MYBPC2	SLAMF8	SLIT1
MYBPC3	SLB	SMAD4
MYBPH	SLC13A2	SMARCA5
MYC	SLC16A8	SMC5L1
MYF6	SLC17A4	SMO
MYH1	SLC1A7	SPINL
MYH2	SLC2A8	SPINLW1
MYH7	SLC30A2	SPOCK3
MYH8	SLC37A1	STRN4
MYL1	SLC4A9	SULF2
MYL2	SLC6A12	SUV39H2
MYOG	SMARCA4	SYCP2
MYOM1	SNAI1	TAOK2
MYOM2	SOLH	TCF2
MYOZ2	SPA17	TECTA
NDUFA2	SSBP4	TEKT2
NDUFAB1	STRN4	TFF1
NEB	STX10	THAP11
NET-5	SUPV3L1	THOC2
NNMT	SVIL	TIMM8A
NPAS2	SYNGR3	TM4SF15
NQO3A2	T3JAM	TMOD2
NR2F1	TAF4	TMOD4
PAIP1	TAOK2	TMSNB
PANX1	TCF15	TNFSF14
PBP	TCF3	TNMD
PDE2A	TIMM8A	TRIM62
PDE4B	TNFRSF14	TSHB
PDE4DIP	TNIP2	TSNAX
PDHB	TNNI1	TU3A
PDK4	TPO	U2AF2
PDLIM3	TRPC1	UBE2M
PDZRN3	TUSC3	WIZ
PECI	UBAP2	YPEL4
PER2	USP34	ZFPL1
PFKM	WASF1	ZNF434
PFN2	WDR1	ZNF544
PGAM2	WDR5B	ZNF554
PGM1	WHSC1L1	ZNF585A
PHYHIPL	VIPR1	ZNF643
PIGF	VN1R1
PIGR	WNT3
PIK3R1	VTN
PIK3R3	ZBTB16
PINK1	ZDHHC11
PIP	ZNF140
PKD1	ZNF18
PLA2G2A	ZNF227
PLCL1	ZNF228
PLCL2	ZNF286
PLEKHE1	ZNF330
PLN	ZNF336
POLR3H	ZNF449
PPP1CB	ZSCAN5
PPP1R1A
PPP2R3A
PRH1
PRKAA2
PRKCQ
PRR4
PSPC1
PTGFRN
PTMA
PTPLA
PTX3
RAB40B
RAMP1
RARRES1
RASA3
RBBP4
RBBP7
RBM7
RBMS2
RBPSUH
RDH14
RGS5
RNF103
ROBO4
ROR2
RPS2
RPS6KA5
RRAD
RYR3
SAA1
SACS
SCN1B
SCO1
SDHA
SDHD
SECP43
SEDLP
SEMG2
SEPP1
SERPINF1
SESN1
SFRP4
SH3BGR
SH3BP3
SH3GLB1
SH3MD2
SIAT10
SIX1
SLC12A7
SLC22A11
SLC24A3
SLC25A20
SLC25A22
SLC35F5
SLC38A1
SLC7A8
SLITRK5
SLN
SLPI
SMC5L1
SMOC2
SOCS6
SORBS1
SPOCK3
SSPN
STAC3
STK23
SYTL2
TAF13
TBC1D4
TCAP
TCN1
TDE2
TFPI
TIE
TIP120B
TM4SF2
TM4SF3
TMOD1
TMOD4
TNNC2
TNNI1
TNNI2
TNNT3
TOP2B
TPM2
TRIM9
TSPYL1
TSPYL5
TST
UBE2B
UBE2M
UNR
USP38
USP47
WARP
VDAC1
VEGFC
VIP
VPS13D
WRB
VTN
WWP1
XRCC4
ZAK
ZCCHC11
ZDHHC11
ZDHHC13
ZNF165
ZNF189
ZNF518
